# Supplementary material for: Ecological similarities and dissimilarities between donor and recipient regions shape global plant naturalizations
Source: Nat Commun. 2025 Nov 25;16:10485. doi: 10.1038/s41467-025-65455-y (PMC12647834; doi:10.1038/s41467-025-65455-y)
Supplement: Supplementary file 4 — Source Data [file 41467_2025_65455_MOESM4_ESM.xlsx]

## Sheet: Fig1(1)
x	predicted	std.error	conf.low	conf.high	group	distance
-0.821278	0.000582824	0.152401	0.000432361	0.000785628	1	Human_modification_distance
-0.821053	0.000583428	0.152365	0.000432839	0.000786387	1	Human_modification_distance
-0.820827	0.000584033	0.152329	0.000433318	0.000787148	1	Human_modification_distance
-0.820602	0.000584638	0.152294	0.000433798	0.000787909	1	Human_modification_distance
-0.819925	0.000586458	0.152187	0.000435239	0.000790195	1	Human_modification_distance
-0.8197	0.000587065	0.152151	0.000435721	0.000790958	1	Human_modification_distance
-0.819474	0.000587673	0.152115	0.000436202	0.000791722	1	Human_modification_distance
-0.819248	0.000588282	0.15208	0.000436685	0.000792486	1	Human_modification_distance
-0.819023	0.000588891	0.152044	0.000437167	0.000793252	1	Human_modification_distance
-0.818572	0.000590111	0.151973	0.000438134	0.000794784	1	Human_modification_distance
-0.818346	0.000590722	0.151937	0.000438618	0.000795551	1	Human_modification_distance
-0.817895	0.000591945	0.151866	0.000439587	0.000797086	1	Human_modification_distance
-0.817669	0.000592557	0.151831	0.000440073	0.000797855	1	Human_modification_distance
-0.817444	0.00059317	0.151795	0.000440559	0.000798625	1	Human_modification_distance
-0.817218	0.000593783	0.15176	0.000441045	0.000799395	1	Human_modification_distance
-0.816993	0.000594397	0.151724	0.000441532	0.000800165	1	Human_modification_distance
-0.816542	0.000595626	0.151653	0.000442507	0.000801708	1	Human_modification_distance
-0.816316	0.000596242	0.151618	0.000442995	0.000802481	1	Human_modification_distance
-0.815639	0.000598091	0.151511	0.000444462	0.000804802	1	Human_modification_distance
-0.815414	0.000598709	0.151476	0.000444951	0.000805577	1	Human_modification_distance
-0.815188	0.000599327	0.15144	0.000445442	0.000806353	1	Human_modification_distance
-0.814286	0.000601805	0.151299	0.000447408	0.000809461	1	Human_modification_distance
-0.81406	0.000602425	0.151263	0.0004479	0.00081024	1	Human_modification_distance
-0.813835	0.000603047	0.151228	0.000448393	0.000811019	1	Human_modification_distance
-0.812933	0.000605537	0.151086	0.00045037	0.000814142	1	Human_modification_distance
-0.812707	0.000606161	0.151051	0.000450866	0.000814925	1	Human_modification_distance
-0.812481	0.000606786	0.151016	0.000451362	0.000815708	1	Human_modification_distance
-0.810677	0.000611801	0.150733	0.000455345	0.000821994	1	Human_modification_distance
-0.81	0.000613691	0.150627	0.000456846	0.000824362	1	Human_modification_distance
-0.809098	0.000616218	0.150486	0.000458854	0.000827528	1	Human_modification_distance
-0.808196	0.000618754	0.150346	0.000460869	0.000830704	1	Human_modification_distance
-0.80797	0.000619389	0.15031	0.000461374	0.000831499	1	Human_modification_distance
-0.807519	0.000620661	0.15024	0.000462386	0.000833092	1	Human_modification_distance
-0.807294	0.000621298	0.150205	0.000462892	0.00083389	1	Human_modification_distance
-0.806166	0.000624491	0.150029	0.000465431	0.000837886	1	Human_modification_distance
-0.805715	0.000625772	0.149959	0.00046645	0.000839489	1	Human_modification_distance
-0.805489	0.000626413	0.149924	0.00046696	0.000840292	1	Human_modification_distance
-0.804812	0.00062834	0.149819	0.000468493	0.000842703	1	Human_modification_distance
-0.804361	0.000629628	0.149749	0.000469518	0.000844313	1	Human_modification_distance
-0.803459	0.000632209	0.149609	0.000471572	0.000847542	1	Human_modification_distance
-0.803233	0.000632856	0.149574	0.000472087	0.000848351	1	Human_modification_distance
-0.803008	0.000633503	0.149539	0.000472603	0.000849161	1	Human_modification_distance
-0.802782	0.000634151	0.149504	0.000473118	0.000849971	1	Human_modification_distance
-0.800978	0.000639354	0.149225	0.000477261	0.000856474	1	Human_modification_distance
-0.800527	0.00064066	0.149155	0.000478302	0.000858106	1	Human_modification_distance
-0.800075	0.000641968	0.149085	0.000479344	0.000859741	1	Human_modification_distance
-0.796918	0.000651189	0.148598	0.000486694	0.000871257	1	Human_modification_distance
-0.79579	0.000654509	0.148424	0.000489342	0.000875401	1	Human_modification_distance
-0.795564	0.000655175	0.14839	0.000489873	0.000876231	1	Human_modification_distance
-0.79376	0.00066052	0.148113	0.000494138	0.0008829	1	Human_modification_distance
-0.793309	0.000661862	0.148043	0.000495209	0.000884573	1	Human_modification_distance
-0.7897	0.000672679	0.147491	0.000503848	0.000898056	1	Human_modification_distance
-0.786316	0.000682952	0.146976	0.000512061	0.000910849	1	Human_modification_distance
-0.785865	0.000684332	0.146907	0.000513164	0.000912566	1	Human_modification_distance
-0.785639	0.000685022	0.146873	0.000513716	0.000913426	1	Human_modification_distance
-0.785414	0.000685713	0.146839	0.000514269	0.000914286	1	Human_modification_distance
-0.783609	0.000691264	0.146565	0.000518711	0.000921191	1	Human_modification_distance
-0.783384	0.00069196	0.14653	0.000519268	0.000922057	1	Human_modification_distance
-0.782256	0.000695451	0.14636	0.000522062	0.000926398	1	Human_modification_distance
-0.781128	0.000698956	0.146189	0.000524869	0.000930755	1	Human_modification_distance
-0.78	0.000702475	0.146019	0.000527689	0.00093513	1	Human_modification_distance
-0.779775	0.000703181	0.145985	0.000528254	0.000936007	1	Human_modification_distance
-0.778647	0.000706718	0.145814	0.000531089	0.000940401	1	Human_modification_distance
-0.778421	0.000707428	0.14578	0.000531657	0.000941282	1	Human_modification_distance
-0.77594	0.000715267	0.145407	0.000537943	0.000951016	1	Human_modification_distance
-0.775038	0.000718136	0.145272	0.000540244	0.000954576	1	Human_modification_distance
-0.774136	0.000721014	0.145136	0.000542553	0.000958147	1	Human_modification_distance
-0.772331	0.000726799	0.144866	0.000547196	0.000965322	1	Human_modification_distance
-0.770301	0.000733352	0.144562	0.000552459	0.000973446	1	Human_modification_distance
-0.76985	0.000734815	0.144495	0.000553634	0.000975259	1	Human_modification_distance
-0.769399	0.00073628	0.144428	0.000554811	0.000977075	1	Human_modification_distance
-0.766015	0.000747346	0.143924	0.000563706	0.00099078	1	Human_modification_distance
-0.765339	0.000749575	0.143824	0.000565499	0.00099354	1	Human_modification_distance
-0.765113	0.000750319	0.14379	0.000566098	0.000994461	1	Human_modification_distance
-0.764662	0.00075181	0.143724	0.000567297	0.000996306	1	Human_modification_distance
-0.76376	0.000754798	0.14359	0.000569701	0.001	1	Human_modification_distance
-0.762857	0.000757796	0.143456	0.000572114	0.00100371	1	Human_modification_distance
-0.762406	0.000759299	0.14339	0.000573324	0.00100557	1	Human_modification_distance
-0.762181	0.000760051	0.143356	0.000573929	0.0010065	1	Human_modification_distance
-0.761504	0.000762312	0.143256	0.000575749	0.0010093	1	Human_modification_distance
-0.760602	0.000765334	0.143123	0.000578183	0.00101303	1	Human_modification_distance
-0.759474	0.000769126	0.142957	0.000581237	0.00101772	1	Human_modification_distance
-0.758797	0.000771409	0.142857	0.000583076	0.00102054	1	Human_modification_distance
-0.757895	0.000774461	0.142724	0.000585536	0.00102431	1	Human_modification_distance
-0.757669	0.000775225	0.142691	0.000586152	0.00102526	1	Human_modification_distance
-0.756767	0.00077829	0.142559	0.000588622	0.00102904	1	Human_modification_distance
-0.754963	0.000784448	0.142294	0.000593588	0.00103665	1	Human_modification_distance
-0.753835	0.000788318	0.142129	0.000596709	0.00104142	1	Human_modification_distance
-0.753609	0.000789093	0.142096	0.000597335	0.00104238	1	Human_modification_distance
-0.753384	0.00078987	0.142063	0.000597961	0.00104334	1	Human_modification_distance
-0.752933	0.000791424	0.141997	0.000599216	0.00104525	1	Human_modification_distance
-0.752256	0.000793761	0.141898	0.000601102	0.00104814	1	Human_modification_distance
-0.75203	0.000794541	0.141865	0.000601731	0.0010491	1	Human_modification_distance
-0.751128	0.000797667	0.141733	0.000604255	0.00105295	1	Human_modification_distance
-0.750451	0.000800019	0.141634	0.000606154	0.00105585	1	Human_modification_distance
-0.75	0.00080159	0.141569	0.000607422	0.00105779	1	Human_modification_distance
-0.749098	0.000804739	0.141437	0.000609966	0.00106167	1	Human_modification_distance
-0.74797	0.000808689	0.141273	0.000613158	0.00106654	1	Human_modification_distance
-0.747519	0.000810274	0.141208	0.000614438	0.00106849	1	Human_modification_distance
-0.746391	0.000814247	0.141044	0.000617649	0.00107339	1	Human_modification_distance
-0.74594	0.00081584	0.140979	0.000618937	0.00107535	1	Human_modification_distance
-0.744812	0.000819835	0.140815	0.000622168	0.00108027	1	Human_modification_distance
-0.743684	0.000823846	0.140652	0.000625412	0.00108521	1	Human_modification_distance
-0.742782	0.000827067	0.140522	0.000628017	0.00108917	1	Human_modification_distance
-0.742331	0.000828681	0.140457	0.000629323	0.00109116	1	Human_modification_distance
-0.741429	0.000831916	0.140327	0.000631941	0.00109514	1	Human_modification_distance
-0.740527	0.000835162	0.140197	0.000634569	0.00109913	1	Human_modification_distance
-0.738497	0.000842503	0.139905	0.000640513	0.00110816	1	Human_modification_distance
-0.737369	0.000846604	0.139743	0.000643836	0.0011132	1	Human_modification_distance
-0.736241	0.000850721	0.139581	0.000647172	0.00111825	1	Human_modification_distance
-0.734662	0.000856512	0.139355	0.000651866	0.00112537	1	Human_modification_distance
-0.733083	0.000862335	0.13913	0.000656589	0.00113252	1	Human_modification_distance
-0.732857	0.000863169	0.139097	0.000657265	0.00113354	1	Human_modification_distance
-0.731955	0.000866514	0.138969	0.000659979	0.00113765	1	Human_modification_distance
-0.73173	0.000867351	0.138937	0.000660658	0.00113867	1	Human_modification_distance
-0.731053	0.000869869	0.13884	0.000662701	0.00114176	1	Human_modification_distance
-0.730827	0.000870709	0.138808	0.000663383	0.00114279	1	Human_modification_distance
-0.730602	0.00087155	0.138776	0.000664066	0.00114383	1	Human_modification_distance
-0.730376	0.000872392	0.138744	0.000664749	0.00114486	1	Human_modification_distance
-0.730151	0.000873234	0.138712	0.000665432	0.00114589	1	Human_modification_distance
-0.7297	0.000874921	0.138648	0.000666802	0.00114796	1	Human_modification_distance
-0.729474	0.000875765	0.138616	0.000667487	0.001149	1	Human_modification_distance
-0.729248	0.00087661	0.138584	0.000668173	0.00115003	1	Human_modification_distance
-0.729023	0.000877456	0.138552	0.00066886	0.00115107	1	Human_modification_distance
-0.728797	0.000878302	0.13852	0.000669547	0.00115211	1	Human_modification_distance
-0.728346	0.000879997	0.138456	0.000670923	0.00115418	1	Human_modification_distance
-0.728121	0.000880845	0.138424	0.000671612	0.00115522	1	Human_modification_distance
-0.727669	0.000882544	0.13836	0.000672992	0.00115731	1	Human_modification_distance
-0.727444	0.000883394	0.138328	0.000673682	0.00115835	1	Human_modification_distance
-0.727218	0.000884245	0.138296	0.000674373	0.00115939	1	Human_modification_distance
-0.726993	0.000885096	0.138264	0.000675065	0.00116044	1	Human_modification_distance
-0.726767	0.000885949	0.138232	0.000675758	0.00116148	1	Human_modification_distance
-0.726542	0.000886802	0.1382	0.00067645	0.00116253	1	Human_modification_distance
-0.726316	0.000887655	0.138168	0.000677144	0.00116357	1	Human_modification_distance
-0.72609	0.000888509	0.138136	0.000677838	0.00116462	1	Human_modification_distance
-0.725639	0.00089022	0.138073	0.000679228	0.00116671	1	Human_modification_distance
-0.725188	0.000891933	0.138009	0.00068062	0.00116881	1	Human_modification_distance
-0.724963	0.000892791	0.137977	0.000681317	0.00116986	1	Human_modification_distance
-0.724286	0.000895367	0.137881	0.000683412	0.00117302	1	Human_modification_distance
-0.72406	0.000896228	0.13785	0.000684111	0.00117407	1	Human_modification_distance
-0.723835	0.000897089	0.137818	0.000684811	0.00117513	1	Human_modification_distance
-0.722707	0.000901403	0.137659	0.000688319	0.00118041	1	Human_modification_distance
-0.722481	0.000902268	0.137627	0.000689023	0.00118147	1	Human_modification_distance
-0.722256	0.000903134	0.137595	0.000689727	0.00118253	1	Human_modification_distance
-0.720677	0.000909212	0.137373	0.000694671	0.00118997	1	Human_modification_distance
-0.72	0.000911827	0.137278	0.000696799	0.00119317	1	Human_modification_distance
-0.719324	0.000914448	0.137183	0.000698932	0.00119638	1	Human_modification_distance
-0.718872	0.000916198	0.13712	0.000700357	0.00119852	1	Human_modification_distance
-0.718421	0.000917952	0.137057	0.000701785	0.00120066	1	Human_modification_distance
-0.71797	0.000919708	0.136994	0.000703214	0.00120281	1	Human_modification_distance
-0.717745	0.000920587	0.136962	0.00070393	0.00120389	1	Human_modification_distance
-0.717519	0.000921467	0.136931	0.000704646	0.00120496	1	Human_modification_distance
-0.717293	0.000922347	0.136899	0.000705363	0.00120604	1	Human_modification_distance
-0.71594	0.000927644	0.13671	0.000709677	0.00121251	1	Human_modification_distance
-0.715489	0.000929415	0.136647	0.00071112	0.00121468	1	Human_modification_distance
-0.714587	0.000932965	0.136521	0.000714013	0.00121902	1	Human_modification_distance
-0.714361	0.000933854	0.13649	0.000714738	0.00122011	1	Human_modification_distance
-0.714136	0.000934744	0.136458	0.000715463	0.00122119	1	Human_modification_distance
-0.71391	0.000935635	0.136427	0.000716189	0.00122228	1	Human_modification_distance
-0.713459	0.000937418	0.136364	0.000717642	0.00122446	1	Human_modification_distance
-0.713008	0.000939204	0.136301	0.000719098	0.00122664	1	Human_modification_distance
-0.712782	0.000940098	0.13627	0.000719827	0.00122773	1	Human_modification_distance
-0.710978	0.000947275	0.136019	0.000725679	0.0012365	1	Human_modification_distance
-0.710301	0.000949978	0.135925	0.000727884	0.0012398	1	Human_modification_distance
-0.70985	0.000951783	0.135863	0.000729356	0.001242	1	Human_modification_distance
-0.709173	0.000954496	0.135769	0.00073157	0.00124531	1	Human_modification_distance
-0.707369	0.000961762	0.13552	0.000737499	0.00125418	1	Human_modification_distance
-0.706692	0.000964497	0.135426	0.000739733	0.00125751	1	Human_modification_distance
-0.705564	0.000969071	0.135271	0.000743467	0.00126309	1	Human_modification_distance
-0.705339	0.000969988	0.13524	0.000744216	0.00126421	1	Human_modification_distance
-0.70376	0.000976425	0.135023	0.000749474	0.00127206	1	Human_modification_distance
-0.703083	0.000979194	0.13493	0.000751737	0.00127543	1	Human_modification_distance
-0.702406	0.00098197	0.134837	0.000754005	0.00127881	1	Human_modification_distance
-0.701955	0.000983823	0.134775	0.000755521	0.00128107	1	Human_modification_distance
-0.70173	0.000984751	0.134744	0.000756279	0.0012822	1	Human_modification_distance
-0.700827	0.00098847	0.13462	0.000759319	0.00128673	1	Human_modification_distance
-0.700376	0.000990334	0.134558	0.000760843	0.001289	1	Human_modification_distance
-0.699699	0.000993135	0.134466	0.000763133	0.00129241	1	Human_modification_distance
-0.699248	0.000995005	0.134404	0.000764663	0.00129469	1	Human_modification_distance
-0.698572	0.000997817	0.134312	0.000766963	0.00129811	1	Human_modification_distance
-0.697218	0.00100346	0.134127	0.000771579	0.00130498	1	Human_modification_distance
-0.696542	0.00100629	0.134035	0.000773895	0.00130842	1	Human_modification_distance
-0.696316	0.00100723	0.134004	0.000774669	0.00130957	1	Human_modification_distance
-0.695639	0.00101007	0.133912	0.000776992	0.00131303	1	Human_modification_distance
-0.695414	0.00101102	0.133882	0.000777768	0.00131418	1	Human_modification_distance
-0.695188	0.00101197	0.133851	0.000778545	0.00131533	1	Human_modification_distance
-0.694963	0.00101292	0.13382	0.000779322	0.00131649	1	Human_modification_distance
-0.694286	0.00101577	0.133728	0.000781657	0.00131995	1	Human_modification_distance
-0.69406	0.00101672	0.133698	0.000782436	0.00132111	1	Human_modification_distance
-0.693835	0.00101767	0.133667	0.000783217	0.00132227	1	Human_modification_distance
-0.693609	0.00101863	0.133637	0.000783997	0.00132343	1	Human_modification_distance
-0.693384	0.00101958	0.133606	0.000784779	0.00132459	1	Human_modification_distance
-0.693158	0.00102054	0.133575	0.000785561	0.00132575	1	Human_modification_distance
-0.692707	0.00102245	0.133514	0.000787127	0.00132807	1	Human_modification_distance
-0.692256	0.00102436	0.133453	0.000788696	0.0013304	1	Human_modification_distance
-0.69203	0.00102532	0.133423	0.000789481	0.00133157	1	Human_modification_distance
-0.691805	0.00102628	0.133392	0.000790267	0.00133273	1	Human_modification_distance
-0.691579	0.00102724	0.133362	0.000791053	0.0013339	1	Human_modification_distance
-0.691354	0.0010282	0.133331	0.00079184	0.00133507	1	Human_modification_distance
-0.691128	0.00102916	0.133301	0.000792628	0.00133623	1	Human_modification_distance
-0.690903	0.00103012	0.13327	0.000793416	0.0013374	1	Human_modification_distance
-0.690451	0.00103205	0.133209	0.000794995	0.00133974	1	Human_modification_distance
-0.69	0.00103398	0.133148	0.000796576	0.00134209	1	Human_modification_distance
-0.689775	0.00103494	0.133118	0.000797368	0.00134326	1	Human_modification_distance
-0.689324	0.00103688	0.133057	0.000798952	0.00134561	1	Human_modification_distance
-0.688647	0.00103978	0.132966	0.000801335	0.00134914	1	Human_modification_distance
-0.688421	0.00104075	0.132935	0.00080213	0.00135032	1	Human_modification_distance
-0.688196	0.00104172	0.132905	0.000802926	0.00135149	1	Human_modification_distance
-0.687293	0.00104561	0.132784	0.000806116	0.00135622	1	Human_modification_distance
-0.687068	0.00104659	0.132753	0.000806915	0.0013574	1	Human_modification_distance
-0.686617	0.00104854	0.132693	0.000808515	0.00135977	1	Human_modification_distance
-0.685715	0.00105245	0.132571	0.000811723	0.00136451	1	Human_modification_distance
-0.685263	0.00105441	0.132511	0.000813331	0.00136689	1	Human_modification_distance
-0.685038	0.00105539	0.132481	0.000814135	0.00136808	1	Human_modification_distance
-0.684812	0.00105637	0.13245	0.000814941	0.00136927	1	Human_modification_distance
-0.684587	0.00105735	0.13242	0.000815747	0.00137046	1	Human_modification_distance
-0.684361	0.00105833	0.13239	0.000816554	0.00137166	1	Human_modification_distance
-0.684136	0.00105932	0.13236	0.000817361	0.00137285	1	Human_modification_distance
-0.68391	0.0010603	0.13233	0.000818169	0.00137404	1	Human_modification_distance
-0.683684	0.00106129	0.132299	0.000818978	0.00137524	1	Human_modification_distance
-0.683459	0.00106227	0.132269	0.000819787	0.00137643	1	Human_modification_distance
-0.682557	0.00106622	0.132149	0.000823031	0.00138123	1	Human_modification_distance
-0.682331	0.00106721	0.132118	0.000823843	0.00138243	1	Human_modification_distance
-0.682106	0.0010682	0.132088	0.000824656	0.00138363	1	Human_modification_distance
-0.68188	0.00106919	0.132058	0.00082547	0.00138483	1	Human_modification_distance
-0.681654	0.00107019	0.132028	0.000826284	0.00138603	1	Human_modification_distance
-0.680527	0.00107515	0.131878	0.000830366	0.00139205	1	Human_modification_distance
-0.680301	0.00107615	0.131848	0.000831184	0.00139326	1	Human_modification_distance
-0.67985	0.00107814	0.131787	0.000832823	0.00139568	1	Human_modification_distance
-0.679624	0.00107914	0.131757	0.000833643	0.00139689	1	Human_modification_distance
-0.679399	0.00108014	0.131727	0.000834464	0.0013981	1	Human_modification_distance
-0.679173	0.00108114	0.131697	0.000835285	0.00139931	1	Human_modification_distance
-0.678722	0.00108314	0.131637	0.00083693	0.00140174	1	Human_modification_distance
-0.678271	0.00108515	0.131577	0.000838578	0.00140417	1	Human_modification_distance
-0.67782	0.00108715	0.131517	0.000840228	0.0014066	1	Human_modification_distance
-0.677594	0.00108816	0.131488	0.000841054	0.00140781	1	Human_modification_distance
-0.677369	0.00108917	0.131458	0.000841881	0.00140903	1	Human_modification_distance
-0.677143	0.00109017	0.131428	0.000842708	0.00141025	1	Human_modification_distance
-0.676015	0.00109521	0.131278	0.000846854	0.00141636	1	Human_modification_distance
-0.67579	0.00109622	0.131248	0.000847686	0.00141758	1	Human_modification_distance
-0.675339	0.00109825	0.131189	0.00084935	0.00142003	1	Human_modification_distance
-0.675113	0.00109926	0.131159	0.000850183	0.00142126	1	Human_modification_distance
-0.674887	0.00110027	0.131129	0.000851017	0.00142249	1	Human_modification_distance
-0.674662	0.00110129	0.131099	0.000851851	0.00142371	1	Human_modification_distance
-0.674211	0.00110332	0.131039	0.000853522	0.00142617	1	Human_modification_distance
-0.673985	0.00110434	0.13101	0.000854359	0.0014274	1	Human_modification_distance
-0.67376	0.00110535	0.13098	0.000855196	0.00142864	1	Human_modification_distance
-0.673534	0.00110637	0.13095	0.000856034	0.00142987	1	Human_modification_distance
-0.672632	0.00111045	0.130831	0.000859391	0.0014348	1	Human_modification_distance
-0.672181	0.0011125	0.130771	0.000861074	0.00143728	1	Human_modification_distance
-0.671955	0.00111352	0.130742	0.000861916	0.00143852	1	Human_modification_distance
-0.67173	0.00111454	0.130712	0.000862759	0.00143976	1	Human_modification_distance
-0.671504	0.00111557	0.130682	0.000863603	0.001441	1	Human_modification_distance
-0.671053	0.00111762	0.130623	0.000865292	0.00144348	1	Human_modification_distance
-0.670827	0.00111865	0.130593	0.000866137	0.00144472	1	Human_modification_distance
-0.670602	0.00111968	0.130564	0.000866984	0.00144596	1	Human_modification_distance
-0.670376	0.0011207	0.130534	0.000867831	0.00144721	1	Human_modification_distance
-0.669925	0.00112276	0.130475	0.000869526	0.0014497	1	Human_modification_distance
-0.669699	0.00112379	0.130445	0.000870375	0.00145094	1	Human_modification_distance
-0.669474	0.00112483	0.130415	0.000871225	0.00145219	1	Human_modification_distance
-0.669248	0.00112586	0.130386	0.000872075	0.00145344	1	Human_modification_distance
-0.668572	0.00112896	0.130297	0.00087463	0.00145719	1	Human_modification_distance
-0.668121	0.00113103	0.130238	0.000876336	0.00145969	1	Human_modification_distance
-0.667895	0.00113207	0.130208	0.00087719	0.00146095	1	Human_modification_distance
-0.667669	0.0011331	0.130179	0.000878045	0.0014622	1	Human_modification_distance
-0.667444	0.00113414	0.130149	0.0008789	0.00146345	1	Human_modification_distance
-0.667218	0.00113518	0.13012	0.000879757	0.00146471	1	Human_modification_distance
-0.666993	0.00113622	0.13009	0.000880613	0.00146597	1	Human_modification_distance
-0.666767	0.00113726	0.130061	0.000881471	0.00146722	1	Human_modification_distance
-0.666542	0.0011383	0.130031	0.000882329	0.00146848	1	Human_modification_distance
-0.665865	0.00114143	0.129943	0.000884907	0.00147226	1	Human_modification_distance
-0.665639	0.00114247	0.129913	0.000885768	0.00147352	1	Human_modification_distance
-0.665414	0.00114352	0.129884	0.00088663	0.00147479	1	Human_modification_distance
-0.665188	0.00114457	0.129854	0.000887492	0.00147605	1	Human_modification_distance
-0.664963	0.00114561	0.129825	0.000888355	0.00147731	1	Human_modification_distance
-0.664737	0.00114666	0.129796	0.000889218	0.00147858	1	Human_modification_distance
-0.664286	0.00114876	0.129737	0.000890947	0.00148111	1	Human_modification_distance
-0.66406	0.00114981	0.129707	0.000891812	0.00148238	1	Human_modification_distance
-0.663835	0.00115086	0.129678	0.000892678	0.00148365	1	Human_modification_distance
-0.663609	0.00115191	0.129649	0.000893545	0.00148492	1	Human_modification_distance
-0.663384	0.00115296	0.129619	0.000894413	0.00148619	1	Human_modification_distance
-0.663158	0.00115401	0.12959	0.000895281	0.00148746	1	Human_modification_distance
-0.662933	0.00115506	0.12956	0.00089615	0.00148873	1	Human_modification_distance
-0.662707	0.00115612	0.129531	0.000897019	0.00149	1	Human_modification_distance
-0.662481	0.00115717	0.129502	0.000897889	0.00149128	1	Human_modification_distance
-0.66203	0.00115929	0.129443	0.000899631	0.00149383	1	Human_modification_distance
-0.661805	0.00116034	0.129414	0.000900503	0.0014951	1	Human_modification_distance
-0.661579	0.0011614	0.129385	0.000901376	0.00149638	1	Human_modification_distance
-0.661354	0.00116246	0.129355	0.00090225	0.00149766	1	Human_modification_distance
-0.661128	0.00116352	0.129326	0.000903124	0.00149893	1	Human_modification_distance
-0.660902	0.00116458	0.129297	0.000903999	0.00150021	1	Human_modification_distance
-0.660677	0.00116564	0.129267	0.000904874	0.00150149	1	Human_modification_distance
-0.660226	0.00116776	0.129209	0.000906627	0.00150406	1	Human_modification_distance
-0.66	0.00116883	0.12918	0.000907505	0.00150534	1	Human_modification_distance
-0.659775	0.00116989	0.12915	0.000908383	0.00150662	1	Human_modification_distance
-0.659324	0.00117202	0.129092	0.000910141	0.00150919	1	Human_modification_distance
-0.659098	0.00117309	0.129063	0.000911021	0.00151048	1	Human_modification_distance
-0.658872	0.00117415	0.129034	0.000911902	0.00151177	1	Human_modification_distance
-0.658647	0.00117522	0.129005	0.000912784	0.00151306	1	Human_modification_distance
-0.658421	0.00117629	0.128975	0.000913666	0.00151435	1	Human_modification_distance
-0.658196	0.00117736	0.128946	0.000914549	0.00151563	1	Human_modification_distance
-0.65797	0.00117843	0.128917	0.000915432	0.00151693	1	Human_modification_distance
-0.657745	0.0011795	0.128888	0.000916317	0.00151822	1	Human_modification_distance
-0.657519	0.00118057	0.128859	0.000917201	0.00151951	1	Human_modification_distance
-0.657293	0.00118164	0.12883	0.000918087	0.0015208	1	Human_modification_distance
-0.656842	0.00118379	0.128771	0.00091986	0.00152339	1	Human_modification_distance
-0.656617	0.00118487	0.128742	0.000920748	0.00152469	1	Human_modification_distance
-0.656391	0.00118594	0.128713	0.000921636	0.00152598	1	Human_modification_distance
-0.65594	0.00118809	0.128655	0.000923415	0.00152858	1	Human_modification_distance
-0.655715	0.00118917	0.128626	0.000924305	0.00152988	1	Human_modification_distance
-0.655263	0.00119133	0.128568	0.000926088	0.00153248	1	Human_modification_distance
-0.655038	0.00119241	0.128539	0.00092698	0.00153378	1	Human_modification_distance
-0.654812	0.00119349	0.12851	0.000927873	0.00153508	1	Human_modification_distance
-0.654587	0.00119457	0.128481	0.000928767	0.00153639	1	Human_modification_distance
-0.654361	0.00119565	0.128452	0.000929661	0.00153769	1	Human_modification_distance
-0.654136	0.00119674	0.128423	0.000930556	0.001539	1	Human_modification_distance
-0.65391	0.00119782	0.128394	0.000931452	0.0015403	1	Human_modification_distance
-0.653684	0.0011989	0.128365	0.000932348	0.00154161	1	Human_modification_distance
-0.653459	0.00119999	0.128336	0.000933245	0.00154292	1	Human_modification_distance
-0.653233	0.00120108	0.128307	0.000934143	0.00154423	1	Human_modification_distance
-0.653008	0.00120216	0.128278	0.000935042	0.00154554	1	Human_modification_distance
-0.652557	0.00120434	0.12822	0.000936841	0.00154816	1	Human_modification_distance
-0.652331	0.00120543	0.128191	0.000937741	0.00154947	1	Human_modification_distance
-0.652105	0.00120652	0.128162	0.000938642	0.00155078	1	Human_modification_distance
-0.65188	0.00120761	0.128133	0.000939544	0.0015521	1	Human_modification_distance
-0.651429	0.00120979	0.128076	0.00094135	0.00155473	1	Human_modification_distance
-0.651203	0.00121089	0.128047	0.000942254	0.00155604	1	Human_modification_distance
-0.650978	0.00121198	0.128018	0.000943159	0.00155736	1	Human_modification_distance
-0.650752	0.00121307	0.127989	0.000944064	0.00155868	1	Human_modification_distance
-0.650301	0.00121527	0.127931	0.000945876	0.00156132	1	Human_modification_distance
-0.650075	0.00121636	0.127903	0.000946784	0.00156264	1	Human_modification_distance
-0.649399	0.00121966	0.127816	0.00094951	0.00156661	1	Human_modification_distance
-0.649173	0.00122076	0.127787	0.00095042	0.00156793	1	Human_modification_distance
-0.648948	0.00122186	0.127759	0.000951331	0.00156926	1	Human_modification_distance
-0.648722	0.00122296	0.12773	0.000952242	0.00157058	1	Human_modification_distance
-0.648496	0.00122406	0.127701	0.000953154	0.00157191	1	Human_modification_distance
-0.648271	0.00122517	0.127672	0.000954067	0.00157324	1	Human_modification_distance
-0.648045	0.00122627	0.127643	0.000954981	0.00157457	1	Human_modification_distance
-0.647594	0.00122848	0.127586	0.00095681	0.00157723	1	Human_modification_distance
-0.647369	0.00122959	0.127557	0.000957726	0.00157856	1	Human_modification_distance
-0.647143	0.00123069	0.127529	0.000958642	0.00157989	1	Human_modification_distance
-0.646918	0.0012318	0.1275	0.000959559	0.00158122	1	Human_modification_distance
-0.646692	0.00123291	0.127471	0.000960476	0.00158256	1	Human_modification_distance
-0.646241	0.00123513	0.127414	0.000962314	0.00158523	1	Human_modification_distance
-0.646015	0.00123624	0.127385	0.000963234	0.00158656	1	Human_modification_distance
-0.64579	0.00123735	0.127357	0.000964154	0.0015879	1	Human_modification_distance
-0.645339	0.00123958	0.127299	0.000965997	0.00159058	1	Human_modification_distance
-0.644887	0.00124181	0.127242	0.000967843	0.00159326	1	Human_modification_distance
-0.644662	0.00124292	0.127213	0.000968766	0.0015946	1	Human_modification_distance
-0.644436	0.00124404	0.127185	0.000969691	0.00159594	1	Human_modification_distance
-0.644211	0.00124516	0.127156	0.000970616	0.00159729	1	Human_modification_distance
-0.643985	0.00124627	0.127128	0.000971542	0.00159863	1	Human_modification_distance
-0.64376	0.00124739	0.127099	0.000972469	0.00159997	1	Human_modification_distance
-0.643534	0.00124851	0.127071	0.000973396	0.00160132	1	Human_modification_distance
-0.643309	0.00124963	0.127042	0.000974324	0.00160267	1	Human_modification_distance
-0.642857	0.00125187	0.126985	0.000976182	0.00160536	1	Human_modification_distance
-0.642632	0.001253	0.126956	0.000977113	0.00160671	1	Human_modification_distance
-0.641955	0.00125637	0.126871	0.000979907	0.00161077	1	Human_modification_distance
-0.64173	0.0012575	0.126842	0.00098084	0.00161212	1	Human_modification_distance
-0.641504	0.00125862	0.126814	0.000981774	0.00161348	1	Human_modification_distance
-0.641053	0.00126088	0.126757	0.000983643	0.00161619	1	Human_modification_distance
-0.640827	0.00126201	0.126728	0.000984579	0.00161754	1	Human_modification_distance
-0.640602	0.00126314	0.1267	0.000985515	0.0016189	1	Human_modification_distance
-0.640376	0.00126427	0.126672	0.000986452	0.00162026	1	Human_modification_distance
-0.640151	0.0012654	0.126643	0.00098739	0.00162162	1	Human_modification_distance
-0.639699	0.00126766	0.126586	0.000989268	0.00162434	1	Human_modification_distance
-0.639474	0.0012688	0.126558	0.000990207	0.0016257	1	Human_modification_distance
-0.639248	0.00126993	0.12653	0.000991148	0.00162706	1	Human_modification_distance
-0.639023	0.00127107	0.126501	0.000992089	0.00162843	1	Human_modification_distance
-0.638797	0.0012722	0.126473	0.000993031	0.00162979	1	Human_modification_distance
-0.638121	0.00127561	0.126388	0.000995861	0.00163389	1	Human_modification_distance
-0.637669	0.00127789	0.126331	0.000997752	0.00163663	1	Human_modification_distance
-0.637218	0.00128018	0.126275	0.000999645	0.00163937	1	Human_modification_distance
-0.636993	0.00128132	0.126246	0.00100059	0.00164074	1	Human_modification_distance
-0.636542	0.00128361	0.12619	0.00100249	0.00164349	1	Human_modification_distance
-0.636316	0.00128475	0.126161	0.00100344	0.00164486	1	Human_modification_distance
-0.635865	0.00128704	0.126105	0.00100534	0.00164761	1	Human_modification_distance
-0.635639	0.00128819	0.126077	0.00100629	0.00164899	1	Human_modification_distance
-0.635414	0.00128934	0.126048	0.00100725	0.00165037	1	Human_modification_distance
-0.635188	0.00129049	0.12602	0.0010082	0.00165175	1	Human_modification_distance
-0.634963	0.00129164	0.125992	0.00100915	0.00165313	1	Human_modification_distance
-0.634737	0.00129279	0.125964	0.00101011	0.00165451	1	Human_modification_distance
-0.634512	0.00129394	0.125936	0.00101106	0.00165589	1	Human_modification_distance
-0.634286	0.00129509	0.125907	0.00101202	0.00165727	1	Human_modification_distance
-0.633835	0.00129739	0.125851	0.00101393	0.00166004	1	Human_modification_distance
-0.633609	0.00129855	0.125823	0.00101489	0.00166142	1	Human_modification_distance
-0.633158	0.00130086	0.125767	0.00101681	0.0016642	1	Human_modification_distance
-0.632707	0.00130317	0.12571	0.00101873	0.00166697	1	Human_modification_distance
-0.632481	0.00130433	0.125682	0.00101969	0.00166836	1	Human_modification_distance
-0.632256	0.00130549	0.125654	0.00102065	0.00166975	1	Human_modification_distance
-0.63203	0.00130665	0.125626	0.00102162	0.00167114	1	Human_modification_distance
-0.631805	0.00130781	0.125598	0.00102258	0.00167253	1	Human_modification_distance
-0.631579	0.00130897	0.12557	0.00102355	0.00167393	1	Human_modification_distance
-0.631354	0.00131014	0.125542	0.00102451	0.00167532	1	Human_modification_distance
-0.631128	0.0013113	0.125514	0.00102548	0.00167672	1	Human_modification_distance
-0.630677	0.00131363	0.125458	0.00102741	0.00167951	1	Human_modification_distance
-0.630451	0.00131479	0.12543	0.00102838	0.00168091	1	Human_modification_distance
-0.630226	0.00131596	0.125402	0.00102935	0.0016823	1	Human_modification_distance
-0.63	0.00131713	0.125374	0.00103032	0.0016837	1	Human_modification_distance
-0.629775	0.00131829	0.125346	0.00103129	0.0016851	1	Human_modification_distance
-0.629549	0.00131946	0.125318	0.00103226	0.00168651	1	Human_modification_distance
-0.629324	0.00132063	0.12529	0.00103323	0.00168791	1	Human_modification_distance
-0.629098	0.0013218	0.125262	0.0010342	0.00168931	1	Human_modification_distance
-0.628872	0.00132297	0.125234	0.00103518	0.00169071	1	Human_modification_distance
-0.628647	0.00132414	0.125206	0.00103615	0.00169212	1	Human_modification_distance
-0.628421	0.00132532	0.125178	0.00103712	0.00169352	1	Human_modification_distance
-0.628196	0.00132649	0.12515	0.0010381	0.00169493	1	Human_modification_distance
-0.62797	0.00132766	0.125122	0.00103908	0.00169634	1	Human_modification_distance
-0.627745	0.00132884	0.125094	0.00104005	0.00169775	1	Human_modification_distance
-0.627519	0.00133002	0.125066	0.00104103	0.00169916	1	Human_modification_distance
-0.627293	0.00133119	0.125038	0.00104201	0.00170057	1	Human_modification_distance
-0.627068	0.00133237	0.12501	0.00104299	0.00170198	1	Human_modification_distance
-0.626842	0.00133355	0.124983	0.00104397	0.00170339	1	Human_modification_distance
-0.626617	0.00133473	0.124955	0.00104495	0.0017048	1	Human_modification_distance
-0.626391	0.00133591	0.124927	0.00104593	0.00170621	1	Human_modification_distance
-0.626166	0.00133709	0.124899	0.00104691	0.00170763	1	Human_modification_distance
-0.62594	0.00133827	0.124871	0.00104789	0.00170904	1	Human_modification_distance
-0.625715	0.00133945	0.124843	0.00104887	0.00171046	1	Human_modification_distance
-0.625489	0.00134063	0.124815	0.00104986	0.00171188	1	Human_modification_distance
-0.625038	0.001343	0.12476	0.00105183	0.00171472	1	Human_modification_distance
-0.624812	0.00134419	0.124732	0.00105281	0.00171614	1	Human_modification_distance
-0.624587	0.00134538	0.124704	0.0010538	0.00171756	1	Human_modification_distance
-0.624361	0.00134656	0.124677	0.00105479	0.00171898	1	Human_modification_distance
-0.624136	0.00134775	0.124649	0.00105578	0.0017204	1	Human_modification_distance
-0.62391	0.00134894	0.124621	0.00105676	0.00172182	1	Human_modification_distance
-0.623459	0.00135132	0.124566	0.00105874	0.00172467	1	Human_modification_distance
-0.623233	0.00135251	0.124538	0.00105974	0.0017261	1	Human_modification_distance
-0.622331	0.00135728	0.124427	0.00106371	0.00173181	1	Human_modification_distance
-0.622105	0.00135848	0.124399	0.0010647	0.00173325	1	Human_modification_distance
-0.62188	0.00135967	0.124372	0.0010657	0.00173468	1	Human_modification_distance
-0.621654	0.00136087	0.124344	0.00106669	0.00173611	1	Human_modification_distance
-0.621429	0.00136207	0.124316	0.00106769	0.00173754	1	Human_modification_distance
-0.621203	0.00136327	0.124289	0.00106869	0.00173898	1	Human_modification_distance
-0.620978	0.00136447	0.124261	0.00106969	0.00174041	1	Human_modification_distance
-0.620752	0.00136567	0.124233	0.00107068	0.00174185	1	Human_modification_distance
-0.620527	0.00136687	0.124206	0.00107168	0.00174329	1	Human_modification_distance
-0.620301	0.00136807	0.124178	0.00107268	0.00174473	1	Human_modification_distance
-0.620075	0.00136927	0.124151	0.00107369	0.00174616	1	Human_modification_distance
-0.61985	0.00137048	0.124123	0.00107469	0.0017476	1	Human_modification_distance
-0.619624	0.00137168	0.124095	0.00107569	0.00174904	1	Human_modification_distance
-0.619399	0.00137289	0.124068	0.00107669	0.00175049	1	Human_modification_distance
-0.619173	0.00137409	0.12404	0.0010777	0.00175193	1	Human_modification_distance
-0.618948	0.0013753	0.124013	0.0010787	0.00175337	1	Human_modification_distance
-0.618722	0.0013765	0.123985	0.00107971	0.00175482	1	Human_modification_distance
-0.618496	0.00137771	0.123958	0.00108071	0.00175626	1	Human_modification_distance
-0.618271	0.00137892	0.12393	0.00108172	0.00175771	1	Human_modification_distance
-0.618045	0.00138013	0.123903	0.00108273	0.00175916	1	Human_modification_distance
-0.61782	0.00138134	0.123875	0.00108374	0.0017606	1	Human_modification_distance
-0.617594	0.00138255	0.123848	0.00108475	0.00176205	1	Human_modification_distance
-0.617369	0.00138377	0.12382	0.00108576	0.0017635	1	Human_modification_distance
-0.617143	0.00138498	0.123793	0.00108677	0.00176495	1	Human_modification_distance
-0.616918	0.00138619	0.123765	0.00108778	0.00176641	1	Human_modification_distance
-0.616692	0.00138741	0.123738	0.00108879	0.00176786	1	Human_modification_distance
-0.616466	0.00138862	0.12371	0.0010898	0.00176931	1	Human_modification_distance
-0.616241	0.00138984	0.123683	0.00109082	0.00177077	1	Human_modification_distance
-0.61579	0.00139228	0.123628	0.00109284	0.00177368	1	Human_modification_distance
-0.615564	0.0013935	0.1236	0.00109386	0.00177514	1	Human_modification_distance
-0.615339	0.00139471	0.123573	0.00109488	0.00177659	1	Human_modification_distance
-0.614887	0.00139716	0.123518	0.00109691	0.00177951	1	Human_modification_distance
-0.614662	0.00139838	0.123491	0.00109793	0.00178097	1	Human_modification_distance
-0.614436	0.0013996	0.123464	0.00109895	0.00178243	1	Human_modification_distance
-0.614211	0.00140083	0.123436	0.00109997	0.0017839	1	Human_modification_distance
-0.613985	0.00140205	0.123409	0.00110099	0.00178536	1	Human_modification_distance
-0.61376	0.00140328	0.123382	0.00110201	0.00178683	1	Human_modification_distance
-0.613534	0.0014045	0.123354	0.00110303	0.00178829	1	Human_modification_distance
-0.613308	0.00140573	0.123327	0.00110406	0.00178976	1	Human_modification_distance
-0.613083	0.00140696	0.1233	0.00110508	0.00179122	1	Human_modification_distance
-0.612857	0.00140819	0.123272	0.0011061	0.00179269	1	Human_modification_distance
-0.612632	0.00140942	0.123245	0.00110713	0.00179416	1	Human_modification_distance
-0.612406	0.00141065	0.123218	0.00110816	0.00179563	1	Human_modification_distance
-0.612181	0.00141188	0.12319	0.00110918	0.0017971	1	Human_modification_distance
-0.611955	0.00141311	0.123163	0.00111021	0.00179858	1	Human_modification_distance
-0.61173	0.00141434	0.123136	0.00111124	0.00180005	1	Human_modification_distance
-0.611504	0.00141558	0.123109	0.00111227	0.00180152	1	Human_modification_distance
-0.611278	0.00141681	0.123081	0.0011133	0.001803	1	Human_modification_distance
-0.611053	0.00141805	0.123054	0.00111433	0.00180447	1	Human_modification_distance
-0.610827	0.00141928	0.123027	0.00111536	0.00180595	1	Human_modification_distance
-0.610602	0.00142052	0.123	0.00111639	0.00180743	1	Human_modification_distance
-0.610376	0.00142176	0.122973	0.00111742	0.0018089	1	Human_modification_distance
-0.610151	0.001423	0.122945	0.00111845	0.00181038	1	Human_modification_distance
-0.609925	0.00142424	0.122918	0.00111949	0.00181186	1	Human_modification_distance
-0.609699	0.00142548	0.122891	0.00112052	0.00181334	1	Human_modification_distance
-0.609474	0.00142672	0.122864	0.00112156	0.00181483	1	Human_modification_distance
-0.609248	0.00142796	0.122837	0.0011226	0.00181631	1	Human_modification_distance
-0.609023	0.0014292	0.12281	0.00112363	0.00181779	1	Human_modification_distance
-0.608797	0.00143044	0.122782	0.00112467	0.00181928	1	Human_modification_distance
-0.608572	0.00143169	0.122755	0.00112571	0.00182076	1	Human_modification_distance
-0.608346	0.00143293	0.122728	0.00112675	0.00182225	1	Human_modification_distance
-0.608121	0.00143418	0.122701	0.00112779	0.00182374	1	Human_modification_distance
-0.607895	0.00143543	0.122674	0.00112883	0.00182523	1	Human_modification_distance
-0.607669	0.00143668	0.122647	0.00112987	0.00182672	1	Human_modification_distance
-0.607444	0.00143792	0.12262	0.00113091	0.00182821	1	Human_modification_distance
-0.607218	0.00143917	0.122593	0.00113195	0.0018297	1	Human_modification_distance
-0.606993	0.00144042	0.122566	0.001133	0.00183119	1	Human_modification_distance
-0.606767	0.00144167	0.122539	0.00113404	0.00183268	1	Human_modification_distance
-0.606542	0.00144293	0.122512	0.00113509	0.00183418	1	Human_modification_distance
-0.606316	0.00144418	0.122485	0.00113613	0.00183567	1	Human_modification_distance
-0.60609	0.00144543	0.122458	0.00113718	0.00183717	1	Human_modification_distance
-0.605865	0.00144669	0.12243	0.00113823	0.00183866	1	Human_modification_distance
-0.605639	0.00144794	0.122403	0.00113927	0.00184016	1	Human_modification_distance
-0.605414	0.0014492	0.122376	0.00114032	0.00184166	1	Human_modification_distance
-0.605188	0.00145046	0.12235	0.00114137	0.00184316	1	Human_modification_distance
-0.604963	0.00145171	0.122323	0.00114242	0.00184466	1	Human_modification_distance
-0.604737	0.00145297	0.122296	0.00114347	0.00184616	1	Human_modification_distance
-0.604511	0.00145423	0.122269	0.00114453	0.00184767	1	Human_modification_distance
-0.604286	0.00145549	0.122242	0.00114558	0.00184917	1	Human_modification_distance
-0.60406	0.00145675	0.122215	0.00114663	0.00185067	1	Human_modification_distance
-0.603835	0.00145801	0.122188	0.00114769	0.00185218	1	Human_modification_distance
-0.603609	0.00145928	0.122161	0.00114874	0.00185368	1	Human_modification_distance
-0.603384	0.00146054	0.122134	0.0011498	0.00185519	1	Human_modification_distance
-0.603158	0.00146181	0.122107	0.00115085	0.0018567	1	Human_modification_distance
-0.602933	0.00146307	0.12208	0.00115191	0.00185821	1	Human_modification_distance
-0.602707	0.00146434	0.122053	0.00115297	0.00185972	1	Human_modification_distance
-0.602481	0.0014656	0.122026	0.00115403	0.00186123	1	Human_modification_distance
-0.602256	0.00146687	0.122	0.00115508	0.00186274	1	Human_modification_distance
-0.60203	0.00146814	0.121973	0.00115614	0.00186425	1	Human_modification_distance
-0.601805	0.00146941	0.121946	0.0011572	0.00186577	1	Human_modification_distance
-0.601579	0.00147068	0.121919	0.00115827	0.00186728	1	Human_modification_distance
-0.601354	0.00147195	0.121892	0.00115933	0.0018688	1	Human_modification_distance
-0.601128	0.00147322	0.121865	0.00116039	0.00187031	1	Human_modification_distance
-0.600902	0.0014745	0.121839	0.00116146	0.00187183	1	Human_modification_distance
-0.600677	0.00147577	0.121812	0.00116252	0.00187335	1	Human_modification_distance
-0.600451	0.00147704	0.121785	0.00116358	0.00187487	1	Human_modification_distance
-0.600226	0.00147832	0.121758	0.00116465	0.00187639	1	Human_modification_distance
-0.6	0.0014796	0.121731	0.00116572	0.00187791	1	Human_modification_distance
-0.599775	0.00148087	0.121705	0.00116678	0.00187943	1	Human_modification_distance
-0.599549	0.00148215	0.121678	0.00116785	0.00188095	1	Human_modification_distance
-0.599324	0.00148343	0.121651	0.00116892	0.00188248	1	Human_modification_distance
-0.599098	0.00148471	0.121624	0.00116999	0.001884	1	Human_modification_distance
-0.598872	0.00148599	0.121598	0.00117106	0.00188553	1	Human_modification_distance
-0.598647	0.00148727	0.121571	0.00117213	0.00188705	1	Human_modification_distance
-0.598421	0.00148855	0.121544	0.0011732	0.00188858	1	Human_modification_distance
-0.598196	0.00148983	0.121518	0.00117428	0.00189011	1	Human_modification_distance
-0.59797	0.00149112	0.121491	0.00117535	0.00189164	1	Human_modification_distance
-0.597745	0.0014924	0.121464	0.00117643	0.00189317	1	Human_modification_distance
-0.597519	0.00149369	0.121438	0.0011775	0.0018947	1	Human_modification_distance
-0.597293	0.00149497	0.121411	0.00117858	0.00189623	1	Human_modification_distance
-0.597068	0.00149626	0.121384	0.00117965	0.00189777	1	Human_modification_distance
-0.596842	0.00149755	0.121358	0.00118073	0.0018993	1	Human_modification_distance
-0.596617	0.00149884	0.121331	0.00118181	0.00190084	1	Human_modification_distance
-0.596391	0.00150013	0.121304	0.00118289	0.00190237	1	Human_modification_distance
-0.596166	0.00150142	0.121278	0.00118397	0.00190391	1	Human_modification_distance
-0.59594	0.00150271	0.121251	0.00118505	0.00190545	1	Human_modification_distance
-0.595714	0.001504	0.121225	0.00118613	0.00190698	1	Human_modification_distance
-0.595489	0.00150529	0.121198	0.00118721	0.00190852	1	Human_modification_distance
-0.595263	0.00150659	0.121171	0.00118829	0.00191007	1	Human_modification_distance
-0.595038	0.00150788	0.121145	0.00118937	0.00191161	1	Human_modification_distance
-0.594812	0.00150918	0.121118	0.00119046	0.00191315	1	Human_modification_distance
-0.594587	0.00151048	0.121092	0.00119154	0.00191469	1	Human_modification_distance
-0.594361	0.00151177	0.121065	0.00119263	0.00191624	1	Human_modification_distance
-0.594136	0.00151307	0.121039	0.00119371	0.00191778	1	Human_modification_distance
-0.59391	0.00151437	0.121012	0.0011948	0.00191933	1	Human_modification_distance
-0.593684	0.00151567	0.120986	0.00119589	0.00192088	1	Human_modification_distance
-0.593459	0.00151697	0.120959	0.00119698	0.00192242	1	Human_modification_distance
-0.593233	0.00151827	0.120933	0.00119807	0.00192397	1	Human_modification_distance
-0.593008	0.00151957	0.120906	0.00119916	0.00192552	1	Human_modification_distance
-0.592782	0.00152088	0.12088	0.00120025	0.00192707	1	Human_modification_distance
-0.592557	0.00152218	0.120853	0.00120134	0.00192863	1	Human_modification_distance
-0.592331	0.00152349	0.120827	0.00120243	0.00193018	1	Human_modification_distance
-0.592105	0.00152479	0.1208	0.00120352	0.00193173	1	Human_modification_distance
-0.59188	0.0015261	0.120774	0.00120462	0.00193329	1	Human_modification_distance
-0.591654	0.0015274	0.120747	0.00120571	0.00193484	1	Human_modification_distance
-0.591429	0.00152871	0.120721	0.00120681	0.0019364	1	Human_modification_distance
-0.591203	0.00153002	0.120695	0.0012079	0.00193796	1	Human_modification_distance
-0.590978	0.00153133	0.120668	0.001209	0.00193952	1	Human_modification_distance
-0.590752	0.00153264	0.120642	0.0012101	0.00194108	1	Human_modification_distance
-0.590527	0.00153395	0.120615	0.0012112	0.00194264	1	Human_modification_distance
-0.590301	0.00153527	0.120589	0.0012123	0.0019442	1	Human_modification_distance
-0.590075	0.00153658	0.120563	0.0012134	0.00194576	1	Human_modification_distance
-0.58985	0.00153789	0.120536	0.0012145	0.00194732	1	Human_modification_distance
-0.589624	0.00153921	0.12051	0.0012156	0.00194889	1	Human_modification_distance
-0.589399	0.00154053	0.120484	0.0012167	0.00195045	1	Human_modification_distance
-0.589173	0.00154184	0.120457	0.0012178	0.00195202	1	Human_modification_distance
-0.588948	0.00154316	0.120431	0.00121891	0.00195359	1	Human_modification_distance
-0.588722	0.00154448	0.120405	0.00122001	0.00195515	1	Human_modification_distance
-0.588496	0.0015458	0.120378	0.00122112	0.00195672	1	Human_modification_distance
-0.588271	0.00154712	0.120352	0.00122222	0.00195829	1	Human_modification_distance
-0.588045	0.00154844	0.120326	0.00122333	0.00195986	1	Human_modification_distance
-0.58782	0.00154976	0.1203	0.00122444	0.00196144	1	Human_modification_distance
-0.587594	0.00155108	0.120273	0.00122554	0.00196301	1	Human_modification_distance
-0.587369	0.00155241	0.120247	0.00122665	0.00196458	1	Human_modification_distance
-0.587143	0.00155373	0.120221	0.00122776	0.00196616	1	Human_modification_distance
-0.586918	0.00155506	0.120195	0.00122887	0.00196773	1	Human_modification_distance
-0.586692	0.00155638	0.120168	0.00122998	0.00196931	1	Human_modification_distance
-0.586466	0.00155771	0.120142	0.0012311	0.00197089	1	Human_modification_distance
-0.586241	0.00155904	0.120116	0.00123221	0.00197247	1	Human_modification_distance
-0.586015	0.00156037	0.12009	0.00123332	0.00197405	1	Human_modification_distance
-0.58579	0.0015617	0.120064	0.00123444	0.00197563	1	Human_modification_distance
-0.585564	0.00156303	0.120037	0.00123555	0.00197721	1	Human_modification_distance
-0.585339	0.00156436	0.120011	0.00123667	0.00197879	1	Human_modification_distance
-0.585113	0.00156569	0.119985	0.00123779	0.00198037	1	Human_modification_distance
-0.584887	0.00156702	0.119959	0.0012389	0.00198196	1	Human_modification_distance
-0.584662	0.00156836	0.119933	0.00124002	0.00198354	1	Human_modification_distance
-0.584436	0.00156969	0.119907	0.00124114	0.00198513	1	Human_modification_distance
-0.584211	0.00157103	0.119881	0.00124226	0.00198671	1	Human_modification_distance
-0.583985	0.00157236	0.119855	0.00124338	0.0019883	1	Human_modification_distance
-0.58376	0.0015737	0.119828	0.0012445	0.00198989	1	Human_modification_distance
-0.583534	0.00157504	0.119802	0.00124562	0.00199148	1	Human_modification_distance
-0.583308	0.00157638	0.119776	0.00124675	0.00199307	1	Human_modification_distance
-0.583083	0.00157772	0.11975	0.00124787	0.00199466	1	Human_modification_distance
-0.582857	0.00157906	0.119724	0.00124899	0.00199626	1	Human_modification_distance
-0.582632	0.0015804	0.119698	0.00125012	0.00199785	1	Human_modification_distance
-0.582406	0.00158174	0.119672	0.00125124	0.00199945	1	Human_modification_distance
-0.582181	0.00158308	0.119646	0.00125237	0.00200104	1	Human_modification_distance
-0.581955	0.00158443	0.11962	0.0012535	0.00200264	1	Human_modification_distance
-0.58173	0.00158577	0.119594	0.00125463	0.00200424	1	Human_modification_distance
-0.581504	0.00158712	0.119568	0.00125576	0.00200583	1	Human_modification_distance
-0.581278	0.00158847	0.119542	0.00125689	0.00200743	1	Human_modification_distance
-0.581053	0.00158981	0.119516	0.00125802	0.00200903	1	Human_modification_distance
-0.580827	0.00159116	0.11949	0.00125915	0.00201063	1	Human_modification_distance
-0.580602	0.00159251	0.119464	0.00126028	0.00201224	1	Human_modification_distance
-0.580376	0.00159386	0.119438	0.00126141	0.00201384	1	Human_modification_distance
-0.580151	0.00159521	0.119412	0.00126255	0.00201544	1	Human_modification_distance
-0.579925	0.00159656	0.119386	0.00126368	0.00201705	1	Human_modification_distance
-0.579699	0.00159792	0.11936	0.00126481	0.00201866	1	Human_modification_distance
-0.579474	0.00159927	0.119334	0.00126595	0.00202026	1	Human_modification_distance
-0.579248	0.00160062	0.119308	0.00126709	0.00202187	1	Human_modification_distance
-0.579023	0.00160198	0.119283	0.00126822	0.00202348	1	Human_modification_distance
-0.578797	0.00160334	0.119257	0.00126936	0.00202509	1	Human_modification_distance
-0.578572	0.00160469	0.119231	0.0012705	0.0020267	1	Human_modification_distance
-0.578346	0.00160605	0.119205	0.00127164	0.00202831	1	Human_modification_distance
-0.578121	0.00160741	0.119179	0.00127278	0.00202993	1	Human_modification_distance
-0.577895	0.00160877	0.119153	0.00127392	0.00203154	1	Human_modification_distance
-0.577669	0.00161013	0.119127	0.00127507	0.00203315	1	Human_modification_distance
-0.577444	0.00161149	0.119101	0.00127621	0.00203477	1	Human_modification_distance
-0.577218	0.00161285	0.119076	0.00127735	0.00203639	1	Human_modification_distance
-0.576993	0.00161422	0.11905	0.0012785	0.002038	1	Human_modification_distance
-0.576767	0.00161558	0.119024	0.00127964	0.00203962	1	Human_modification_distance
-0.576542	0.00161695	0.118998	0.00128079	0.00204124	1	Human_modification_distance
-0.576316	0.00161831	0.118972	0.00128193	0.00204286	1	Human_modification_distance
-0.57609	0.00161968	0.118947	0.00128308	0.00204448	1	Human_modification_distance
-0.575865	0.00162105	0.118921	0.00128423	0.00204611	1	Human_modification_distance
-0.575639	0.00162241	0.118895	0.00128538	0.00204773	1	Human_modification_distance
-0.575414	0.00162378	0.118869	0.00128653	0.00204936	1	Human_modification_distance
-0.575188	0.00162515	0.118844	0.00128768	0.00205098	1	Human_modification_distance
-0.574963	0.00162652	0.118818	0.00128883	0.00205261	1	Human_modification_distance
-0.574737	0.0016279	0.118792	0.00128998	0.00205423	1	Human_modification_distance
-0.574511	0.00162927	0.118766	0.00129114	0.00205586	1	Human_modification_distance
-0.574286	0.00163064	0.118741	0.00129229	0.00205749	1	Human_modification_distance
-0.57406	0.00163202	0.118715	0.00129344	0.00205912	1	Human_modification_distance
-0.573835	0.00163339	0.118689	0.0012946	0.00206075	1	Human_modification_distance
-0.573609	0.00163477	0.118664	0.00129576	0.00206239	1	Human_modification_distance
-0.573384	0.00163614	0.118638	0.00129691	0.00206402	1	Human_modification_distance
-0.573158	0.00163752	0.118612	0.00129807	0.00206565	1	Human_modification_distance
-0.572933	0.0016389	0.118587	0.00129923	0.00206729	1	Human_modification_distance
-0.572707	0.00164028	0.118561	0.00130039	0.00206892	1	Human_modification_distance
-0.572481	0.00164166	0.118536	0.00130155	0.00207056	1	Human_modification_distance
-0.572256	0.00164304	0.11851	0.00130271	0.0020722	1	Human_modification_distance
-0.57203	0.00164442	0.118484	0.00130387	0.00207384	1	Human_modification_distance
-0.571805	0.00164581	0.118459	0.00130503	0.00207548	1	Human_modification_distance
-0.571579	0.00164719	0.118433	0.00130619	0.00207712	1	Human_modification_distance
-0.571354	0.00164858	0.118408	0.00130736	0.00207876	1	Human_modification_distance
-0.571128	0.00164996	0.118382	0.00130852	0.0020804	1	Human_modification_distance
-0.570902	0.00165135	0.118356	0.00130969	0.00208205	1	Human_modification_distance
-0.570677	0.00165274	0.118331	0.00131085	0.00208369	1	Human_modification_distance
-0.570451	0.00165412	0.118305	0.00131202	0.00208534	1	Human_modification_distance
-0.570226	0.00165551	0.11828	0.00131319	0.00208698	1	Human_modification_distance
-0.57	0.0016569	0.118254	0.00131436	0.00208863	1	Human_modification_distance
-0.569775	0.00165829	0.118229	0.00131553	0.00209028	1	Human_modification_distance
-0.569549	0.00165969	0.118203	0.0013167	0.00209193	1	Human_modification_distance
-0.569324	0.00166108	0.118178	0.00131787	0.00209358	1	Human_modification_distance
-0.569098	0.00166247	0.118152	0.00131904	0.00209523	1	Human_modification_distance
-0.568872	0.00166387	0.118127	0.00132021	0.00209688	1	Human_modification_distance
-0.568647	0.00166526	0.118101	0.00132139	0.00209854	1	Human_modification_distance
-0.568421	0.00166666	0.118076	0.00132256	0.00210019	1	Human_modification_distance
-0.568196	0.00166806	0.11805	0.00132373	0.00210185	1	Human_modification_distance
-0.56797	0.00166945	0.118025	0.00132491	0.0021035	1	Human_modification_distance
-0.567745	0.00167085	0.117999	0.00132609	0.00210516	1	Human_modification_distance
-0.567519	0.00167225	0.117974	0.00132726	0.00210682	1	Human_modification_distance
-0.567293	0.00167365	0.117949	0.00132844	0.00210848	1	Human_modification_distance
-0.567068	0.00167505	0.117923	0.00132962	0.00211014	1	Human_modification_distance
-0.566842	0.00167646	0.117898	0.0013308	0.0021118	1	Human_modification_distance
-0.566617	0.00167786	0.117872	0.00133198	0.00211346	1	Human_modification_distance
-0.566391	0.00167926	0.117847	0.00133316	0.00211512	1	Human_modification_distance
-0.566166	0.00168067	0.117822	0.00133434	0.00211679	1	Human_modification_distance
-0.56594	0.00168207	0.117796	0.00133552	0.00211845	1	Human_modification_distance
-0.565714	0.00168348	0.117771	0.00133671	0.00212012	1	Human_modification_distance
-0.565489	0.00168489	0.117746	0.00133789	0.00212179	1	Human_modification_distance
-0.565263	0.0016863	0.11772	0.00133908	0.00212345	1	Human_modification_distance
-0.565038	0.00168771	0.117695	0.00134026	0.00212512	1	Human_modification_distance
-0.564812	0.00168912	0.11767	0.00134145	0.00212679	1	Human_modification_distance
-0.564587	0.00169053	0.117644	0.00134264	0.00212846	1	Human_modification_distance
-0.564361	0.00169194	0.117619	0.00134383	0.00213013	1	Human_modification_distance
-0.564136	0.00169335	0.117594	0.00134501	0.00213181	1	Human_modification_distance
-0.56391	0.00169477	0.117569	0.0013462	0.00213348	1	Human_modification_distance
-0.563684	0.00169618	0.117543	0.00134739	0.00213516	1	Human_modification_distance
-0.563459	0.0016976	0.117518	0.00134859	0.00213683	1	Human_modification_distance
-0.563233	0.00169901	0.117493	0.00134978	0.00213851	1	Human_modification_distance
-0.563008	0.00170043	0.117468	0.00135097	0.00214019	1	Human_modification_distance
-0.562782	0.00170185	0.117442	0.00135216	0.00214186	1	Human_modification_distance
-0.562557	0.00170327	0.117417	0.00135336	0.00214354	1	Human_modification_distance
-0.562331	0.00170469	0.117392	0.00135455	0.00214523	1	Human_modification_distance
-0.562105	0.00170611	0.117367	0.00135575	0.00214691	1	Human_modification_distance
-0.56188	0.00170753	0.117342	0.00135695	0.00214859	1	Human_modification_distance
-0.561654	0.00170895	0.117316	0.00135814	0.00215027	1	Human_modification_distance
-0.561429	0.00171037	0.117291	0.00135934	0.00215196	1	Human_modification_distance
-0.561203	0.0017118	0.117266	0.00136054	0.00215364	1	Human_modification_distance
-0.560978	0.00171322	0.117241	0.00136174	0.00215533	1	Human_modification_distance
-0.560752	0.00171465	0.117216	0.00136294	0.00215702	1	Human_modification_distance
-0.560527	0.00171608	0.117191	0.00136414	0.00215871	1	Human_modification_distance
-0.560301	0.0017175	0.117166	0.00136535	0.00216039	1	Human_modification_distance
-0.560075	0.00171893	0.11714	0.00136655	0.00216209	1	Human_modification_distance
-0.55985	0.00172036	0.117115	0.00136775	0.00216378	1	Human_modification_distance
-0.559624	0.00172179	0.11709	0.00136896	0.00216547	1	Human_modification_distance
-0.559399	0.00172322	0.117065	0.00137016	0.00216716	1	Human_modification_distance
-0.559173	0.00172466	0.11704	0.00137137	0.00216886	1	Human_modification_distance
-0.558948	0.00172609	0.117015	0.00137258	0.00217055	1	Human_modification_distance
-0.558722	0.00172752	0.11699	0.00137379	0.00217225	1	Human_modification_distance
-0.558496	0.00172896	0.116965	0.00137499	0.00217395	1	Human_modification_distance
-0.558271	0.00173039	0.11694	0.0013762	0.00217564	1	Human_modification_distance
-0.558045	0.00173183	0.116915	0.00137741	0.00217734	1	Human_modification_distance
-0.55782	0.00173327	0.11689	0.00137863	0.00217904	1	Human_modification_distance
-0.557594	0.00173471	0.116865	0.00137984	0.00218074	1	Human_modification_distance
-0.557369	0.00173615	0.11684	0.00138105	0.00218245	1	Human_modification_distance
-0.557143	0.00173759	0.116815	0.00138226	0.00218415	1	Human_modification_distance
-0.556917	0.00173903	0.11679	0.00138348	0.00218585	1	Human_modification_distance
-0.556692	0.00174047	0.116765	0.00138469	0.00218756	1	Human_modification_distance
-0.556466	0.00174191	0.11674	0.00138591	0.00218927	1	Human_modification_distance
-0.556241	0.00174336	0.116715	0.00138713	0.00219097	1	Human_modification_distance
-0.556015	0.0017448	0.11669	0.00138834	0.00219268	1	Human_modification_distance
-0.55579	0.00174625	0.116665	0.00138956	0.00219439	1	Human_modification_distance
-0.555564	0.00174769	0.11664	0.00139078	0.0021961	1	Human_modification_distance
-0.555339	0.00174914	0.116615	0.001392	0.00219781	1	Human_modification_distance
-0.555113	0.00175059	0.11659	0.00139322	0.00219952	1	Human_modification_distance
-0.554887	0.00175204	0.116566	0.00139444	0.00220124	1	Human_modification_distance
-0.554662	0.00175349	0.116541	0.00139566	0.00220295	1	Human_modification_distance
-0.554436	0.00175494	0.116516	0.00139689	0.00220466	1	Human_modification_distance
-0.554211	0.00175639	0.116491	0.00139811	0.00220638	1	Human_modification_distance
-0.553985	0.00175784	0.116466	0.00139934	0.0022081	1	Human_modification_distance
-0.55376	0.0017593	0.116441	0.00140056	0.00220982	1	Human_modification_distance
-0.553534	0.00176075	0.116416	0.00140179	0.00221153	1	Human_modification_distance
-0.553308	0.00176221	0.116392	0.00140301	0.00221325	1	Human_modification_distance
-0.553083	0.00176366	0.116367	0.00140424	0.00221497	1	Human_modification_distance
-0.552857	0.00176512	0.116342	0.00140547	0.0022167	1	Human_modification_distance
-0.552632	0.00176658	0.116317	0.0014067	0.00221842	1	Human_modification_distance
-0.552406	0.00176804	0.116292	0.00140793	0.00222014	1	Human_modification_distance
-0.552181	0.0017695	0.116268	0.00140916	0.00222187	1	Human_modification_distance
-0.551955	0.00177096	0.116243	0.00141039	0.00222359	1	Human_modification_distance
-0.55173	0.00177242	0.116218	0.00141163	0.00222532	1	Human_modification_distance
-0.551504	0.00177388	0.116193	0.00141286	0.00222705	1	Human_modification_distance
-0.551278	0.00177534	0.116169	0.00141409	0.00222878	1	Human_modification_distance
-0.551053	0.00177681	0.116144	0.00141533	0.00223051	1	Human_modification_distance
-0.550827	0.00177827	0.116119	0.00141656	0.00223224	1	Human_modification_distance
-0.550602	0.00177974	0.116094	0.0014178	0.00223397	1	Human_modification_distance
-0.550376	0.00178121	0.11607	0.00141904	0.0022357	1	Human_modification_distance
-0.550151	0.00178267	0.116045	0.00142028	0.00223744	1	Human_modification_distance
-0.549925	0.00178414	0.11602	0.00142152	0.00223917	1	Human_modification_distance
-0.549699	0.00178561	0.115996	0.00142276	0.00224091	1	Human_modification_distance
-0.549474	0.00178708	0.115971	0.001424	0.00224264	1	Human_modification_distance
-0.549248	0.00178855	0.115946	0.00142524	0.00224438	1	Human_modification_distance
-0.549023	0.00179003	0.115922	0.00142648	0.00224612	1	Human_modification_distance
-0.548797	0.0017915	0.115897	0.00142772	0.00224786	1	Human_modification_distance
-0.548572	0.00179297	0.115872	0.00142897	0.0022496	1	Human_modification_distance
-0.548346	0.00179445	0.115848	0.00143021	0.00225134	1	Human_modification_distance
-0.54812	0.00179592	0.115823	0.00143146	0.00225308	1	Human_modification_distance
-0.547895	0.0017974	0.115799	0.0014327	0.00225483	1	Human_modification_distance
-0.547669	0.00179888	0.115774	0.00143395	0.00225657	1	Human_modification_distance
-0.547444	0.00180036	0.115749	0.0014352	0.00225832	1	Human_modification_distance
-0.547218	0.00180184	0.115725	0.00143645	0.00226006	1	Human_modification_distance
-0.546993	0.00180332	0.1157	0.0014377	0.00226181	1	Human_modification_distance
-0.546767	0.0018048	0.115676	0.00143895	0.00226356	1	Human_modification_distance
-0.546542	0.00180628	0.115651	0.0014402	0.00226531	1	Human_modification_distance
-0.546316	0.00180776	0.115627	0.00144145	0.00226706	1	Human_modification_distance
-0.54609	0.00180925	0.115602	0.0014427	0.00226881	1	Human_modification_distance
-0.545865	0.00181073	0.115578	0.00144396	0.00227056	1	Human_modification_distance
-0.545639	0.00181222	0.115553	0.00144521	0.00227232	1	Human_modification_distance
-0.545414	0.0018137	0.115529	0.00144647	0.00227407	1	Human_modification_distance
-0.545188	0.00181519	0.115504	0.00144772	0.00227583	1	Human_modification_distance
-0.544963	0.00181668	0.11548	0.00144898	0.00227758	1	Human_modification_distance
-0.544737	0.00181817	0.115455	0.00145024	0.00227934	1	Human_modification_distance
-0.544511	0.00181966	0.115431	0.00145149	0.0022811	1	Human_modification_distance
-0.544286	0.00182115	0.115406	0.00145275	0.00228286	1	Human_modification_distance
-0.54406	0.00182264	0.115382	0.00145401	0.00228462	1	Human_modification_distance
-0.543835	0.00182413	0.115357	0.00145527	0.00228638	1	Human_modification_distance
-0.543609	0.00182563	0.115333	0.00145654	0.00228814	1	Human_modification_distance
-0.543384	0.00182712	0.115309	0.0014578	0.00228991	1	Human_modification_distance
-0.543158	0.00182862	0.115284	0.00145906	0.00229167	1	Human_modification_distance
-0.542933	0.00183012	0.11526	0.00146033	0.00229344	1	Human_modification_distance
-0.542707	0.00183161	0.115235	0.00146159	0.0022952	1	Human_modification_distance
-0.542481	0.00183311	0.115211	0.00146286	0.00229697	1	Human_modification_distance
-0.542256	0.00183461	0.115187	0.00146412	0.00229874	1	Human_modification_distance
-0.54203	0.00183611	0.115162	0.00146539	0.00230051	1	Human_modification_distance
-0.541805	0.00183761	0.115138	0.00146666	0.00230228	1	Human_modification_distance
-0.541579	0.00183911	0.115114	0.00146793	0.00230405	1	Human_modification_distance
-0.541354	0.00184062	0.115089	0.0014692	0.00230582	1	Human_modification_distance
-0.541128	0.00184212	0.115065	0.00147047	0.0023076	1	Human_modification_distance
-0.540902	0.00184362	0.115041	0.00147174	0.00230937	1	Human_modification_distance
-0.540677	0.00184513	0.115016	0.00147301	0.00231115	1	Human_modification_distance
-0.540451	0.00184664	0.114992	0.00147428	0.00231292	1	Human_modification_distance
-0.540226	0.00184814	0.114968	0.00147556	0.0023147	1	Human_modification_distance
-0.54	0.00184965	0.114944	0.00147683	0.00231648	1	Human_modification_distance
-0.539775	0.00185116	0.114919	0.00147811	0.00231826	1	Human_modification_distance
-0.539549	0.00185267	0.114895	0.00147938	0.00232004	1	Human_modification_distance
-0.539324	0.00185418	0.114871	0.00148066	0.00232182	1	Human_modification_distance
-0.539098	0.00185569	0.114847	0.00148194	0.0023236	1	Human_modification_distance
-0.538872	0.00185721	0.114822	0.00148322	0.00232539	1	Human_modification_distance
-0.538647	0.00185872	0.114798	0.0014845	0.00232717	1	Human_modification_distance
-0.538421	0.00186023	0.114774	0.00148578	0.00232896	1	Human_modification_distance
-0.538196	0.00186175	0.11475	0.00148706	0.00233074	1	Human_modification_distance
-0.53797	0.00186327	0.114726	0.00148834	0.00233253	1	Human_modification_distance
-0.537745	0.00186478	0.114701	0.00148962	0.00233432	1	Human_modification_distance
-0.537519	0.0018663	0.114677	0.0014909	0.00233611	1	Human_modification_distance
-0.537293	0.00186782	0.114653	0.00149219	0.0023379	1	Human_modification_distance
-0.537068	0.00186934	0.114629	0.00149347	0.00233969	1	Human_modification_distance
-0.536842	0.00187086	0.114605	0.00149476	0.00234148	1	Human_modification_distance
-0.536617	0.00187238	0.114581	0.00149605	0.00234328	1	Human_modification_distance
-0.536391	0.00187391	0.114557	0.00149733	0.00234507	1	Human_modification_distance
-0.536166	0.00187543	0.114532	0.00149862	0.00234687	1	Human_modification_distance
-0.53594	0.00187695	0.114508	0.00149991	0.00234866	1	Human_modification_distance
-0.535714	0.00187848	0.114484	0.0015012	0.00235046	1	Human_modification_distance
-0.535489	0.00188	0.11446	0.00150249	0.00235226	1	Human_modification_distance
-0.535263	0.00188153	0.114436	0.00150378	0.00235406	1	Human_modification_distance
-0.535038	0.00188306	0.114412	0.00150508	0.00235586	1	Human_modification_distance
-0.534812	0.00188459	0.114388	0.00150637	0.00235766	1	Human_modification_distance
-0.534587	0.00188612	0.114364	0.00150766	0.00235946	1	Human_modification_distance
-0.534361	0.00188765	0.11434	0.00150896	0.00236127	1	Human_modification_distance
-0.534136	0.00188918	0.114316	0.00151025	0.00236307	1	Human_modification_distance
-0.53391	0.00189071	0.114292	0.00151155	0.00236488	1	Human_modification_distance
-0.533684	0.00189225	0.114268	0.00151285	0.00236668	1	Human_modification_distance
-0.533459	0.00189378	0.114244	0.00151415	0.00236849	1	Human_modification_distance
-0.533233	0.00189532	0.11422	0.00151545	0.0023703	1	Human_modification_distance
-0.533008	0.00189685	0.114196	0.00151675	0.00237211	1	Human_modification_distance
-0.532782	0.00189839	0.114172	0.00151805	0.00237392	1	Human_modification_distance
-0.532557	0.00189993	0.114148	0.00151935	0.00237573	1	Human_modification_distance
-0.532331	0.00190147	0.114124	0.00152065	0.00237754	1	Human_modification_distance
-0.532105	0.00190301	0.1141	0.00152195	0.00237935	1	Human_modification_distance
-0.53188	0.00190455	0.114076	0.00152326	0.00238117	1	Human_modification_distance
-0.531654	0.00190609	0.114052	0.00152456	0.00238298	1	Human_modification_distance
-0.531429	0.00190763	0.114028	0.00152587	0.0023848	1	Human_modification_distance
-0.531203	0.00190918	0.114005	0.00152717	0.00238662	1	Human_modification_distance
-0.530978	0.00191072	0.113981	0.00152848	0.00238844	1	Human_modification_distance
-0.530752	0.00191227	0.113957	0.00152979	0.00239026	1	Human_modification_distance
-0.530527	0.00191381	0.113933	0.0015311	0.00239208	1	Human_modification_distance
-0.530301	0.00191536	0.113909	0.00153241	0.0023939	1	Human_modification_distance
-0.530075	0.00191691	0.113885	0.00153372	0.00239572	1	Human_modification_distance
-0.52985	0.00191846	0.113861	0.00153503	0.00239755	1	Human_modification_distance
-0.529624	0.00192001	0.113838	0.00153634	0.00239937	1	Human_modification_distance
-0.529399	0.00192156	0.113814	0.00153765	0.0024012	1	Human_modification_distance
-0.529173	0.00192311	0.11379	0.00153897	0.00240302	1	Human_modification_distance
-0.528948	0.00192466	0.113766	0.00154028	0.00240485	1	Human_modification_distance
-0.528722	0.00192622	0.113742	0.0015416	0.00240668	1	Human_modification_distance
-0.528496	0.00192777	0.113719	0.00154291	0.00240851	1	Human_modification_distance
-0.528271	0.00192933	0.113695	0.00154423	0.00241034	1	Human_modification_distance
-0.528045	0.00193088	0.113671	0.00154555	0.00241217	1	Human_modification_distance
-0.52782	0.00193244	0.113647	0.00154687	0.002414	1	Human_modification_distance
-0.527594	0.001934	0.113623	0.00154819	0.00241584	1	Human_modification_distance
-0.527369	0.00193556	0.1136	0.00154951	0.00241767	1	Human_modification_distance
-0.527143	0.00193712	0.113576	0.00155083	0.00241951	1	Human_modification_distance
-0.526917	0.00193868	0.113552	0.00155215	0.00242134	1	Human_modification_distance
-0.526692	0.00194024	0.113529	0.00155347	0.00242318	1	Human_modification_distance
-0.526466	0.0019418	0.113505	0.0015548	0.00242502	1	Human_modification_distance
-0.526241	0.00194336	0.113481	0.00155612	0.00242686	1	Human_modification_distance
-0.526015	0.00194493	0.113458	0.00155745	0.0024287	1	Human_modification_distance
-0.52579	0.00194649	0.113434	0.00155877	0.00243054	1	Human_modification_distance
-0.525564	0.00194806	0.11341	0.0015601	0.00243238	1	Human_modification_distance
-0.525339	0.00194963	0.113387	0.00156143	0.00243423	1	Human_modification_distance
-0.525113	0.0019512	0.113363	0.00156275	0.00243607	1	Human_modification_distance
-0.524887	0.00195277	0.113339	0.00156408	0.00243792	1	Human_modification_distance
-0.524662	0.00195434	0.113316	0.00156541	0.00243977	1	Human_modification_distance
-0.524436	0.00195591	0.113292	0.00156675	0.00244161	1	Human_modification_distance
-0.524211	0.00195748	0.113268	0.00156808	0.00244346	1	Human_modification_distance
-0.523985	0.00195905	0.113245	0.00156941	0.00244531	1	Human_modification_distance
-0.52376	0.00196062	0.113221	0.00157074	0.00244716	1	Human_modification_distance
-0.523534	0.0019622	0.113198	0.00157208	0.00244901	1	Human_modification_distance
-0.523308	0.00196377	0.113174	0.00157341	0.00245087	1	Human_modification_distance
-0.523083	0.00196535	0.113151	0.00157475	0.00245272	1	Human_modification_distance
-0.522857	0.00196693	0.113127	0.00157609	0.00245458	1	Human_modification_distance
-0.522632	0.00196851	0.113104	0.00157742	0.00245643	1	Human_modification_distance
-0.522406	0.00197009	0.11308	0.00157876	0.00245829	1	Human_modification_distance
-0.522181	0.00197167	0.113057	0.0015801	0.00246015	1	Human_modification_distance
-0.521955	0.00197325	0.113033	0.00158144	0.00246201	1	Human_modification_distance
-0.52173	0.00197483	0.11301	0.00158278	0.00246387	1	Human_modification_distance
-0.521504	0.00197641	0.112986	0.00158412	0.00246573	1	Human_modification_distance
-0.521278	0.001978	0.112963	0.00158547	0.00246759	1	Human_modification_distance
-0.521053	0.00197958	0.112939	0.00158681	0.00246945	1	Human_modification_distance
-0.520827	0.00198117	0.112916	0.00158815	0.00247132	1	Human_modification_distance
-0.520602	0.00198275	0.112892	0.0015895	0.00247318	1	Human_modification_distance
-0.520376	0.00198434	0.112869	0.00159084	0.00247505	1	Human_modification_distance
-0.520151	0.00198593	0.112845	0.00159219	0.00247691	1	Human_modification_distance
-0.519925	0.00198752	0.112822	0.00159354	0.00247878	1	Human_modification_distance
-0.519699	0.00198911	0.112798	0.00159489	0.00248065	1	Human_modification_distance
-0.519474	0.0019907	0.112775	0.00159624	0.00248252	1	Human_modification_distance
-0.519248	0.00199229	0.112752	0.00159759	0.00248439	1	Human_modification_distance
-0.519023	0.00199388	0.112728	0.00159894	0.00248626	1	Human_modification_distance
-0.518797	0.00199548	0.112705	0.00160029	0.00248814	1	Human_modification_distance
-0.518572	0.00199707	0.112682	0.00160164	0.00249001	1	Human_modification_distance
-0.518346	0.00199867	0.112658	0.00160299	0.00249189	1	Human_modification_distance
-0.51812	0.00200026	0.112635	0.00160435	0.00249376	1	Human_modification_distance
-0.517895	0.00200186	0.112612	0.0016057	0.00249564	1	Human_modification_distance
-0.517669	0.00200346	0.112588	0.00160706	0.00249752	1	Human_modification_distance
-0.517444	0.00200506	0.112565	0.00160842	0.0024994	1	Human_modification_distance
-0.517218	0.00200666	0.112542	0.00160977	0.00250128	1	Human_modification_distance
-0.516993	0.00200826	0.112518	0.00161113	0.00250316	1	Human_modification_distance
-0.516767	0.00200986	0.112495	0.00161249	0.00250504	1	Human_modification_distance
-0.516542	0.00201147	0.112472	0.00161385	0.00250692	1	Human_modification_distance
-0.516316	0.00201307	0.112448	0.00161521	0.00250881	1	Human_modification_distance
-0.51609	0.00201468	0.112425	0.00161657	0.00251069	1	Human_modification_distance
-0.515865	0.00201628	0.112402	0.00161793	0.00251258	1	Human_modification_distance
-0.515639	0.00201789	0.112379	0.0016193	0.00251447	1	Human_modification_distance
-0.515414	0.0020195	0.112356	0.00162066	0.00251636	1	Human_modification_distance
-0.515188	0.0020211	0.112332	0.00162203	0.00251825	1	Human_modification_distance
-0.514963	0.00202271	0.112309	0.00162339	0.00252014	1	Human_modification_distance
-0.514737	0.00202432	0.112286	0.00162476	0.00252203	1	Human_modification_distance
-0.514511	0.00202594	0.112263	0.00162613	0.00252392	1	Human_modification_distance
-0.514286	0.00202755	0.11224	0.0016275	0.00252581	1	Human_modification_distance
-0.51406	0.00202916	0.112216	0.00162886	0.00252771	1	Human_modification_distance
-0.513835	0.00203078	0.112193	0.00163023	0.0025296	1	Human_modification_distance
-0.513609	0.00203239	0.11217	0.0016316	0.0025315	1	Human_modification_distance
-0.513384	0.00203401	0.112147	0.00163298	0.0025334	1	Human_modification_distance
-0.513158	0.00203562	0.112124	0.00163435	0.0025353	1	Human_modification_distance
-0.512933	0.00203724	0.112101	0.00163572	0.0025372	1	Human_modification_distance
-0.512707	0.00203886	0.112078	0.0016371	0.0025391	1	Human_modification_distance
-0.512481	0.00204048	0.112054	0.00163847	0.002541	1	Human_modification_distance
-0.512256	0.0020421	0.112031	0.00163985	0.0025429	1	Human_modification_distance
-0.51203	0.00204372	0.112008	0.00164122	0.0025448	1	Human_modification_distance
-0.511805	0.00204534	0.111985	0.0016426	0.00254671	1	Human_modification_distance
-0.511579	0.00204697	0.111962	0.00164398	0.00254861	1	Human_modification_distance
-0.511354	0.00204859	0.111939	0.00164536	0.00255052	1	Human_modification_distance
-0.511128	0.00205022	0.111916	0.00164674	0.00255243	1	Human_modification_distance
-0.510902	0.00205184	0.111893	0.00164812	0.00255434	1	Human_modification_distance
-0.510677	0.00205347	0.11187	0.0016495	0.00255625	1	Human_modification_distance
-0.510451	0.0020551	0.111847	0.00165088	0.00255816	1	Human_modification_distance
-0.510226	0.00205673	0.111824	0.00165227	0.00256007	1	Human_modification_distance
-0.51	0.00205836	0.111801	0.00165365	0.00256198	1	Human_modification_distance
-0.509775	0.00205999	0.111778	0.00165504	0.0025639	1	Human_modification_distance
-0.509549	0.00206162	0.111755	0.00165642	0.00256581	1	Human_modification_distance
-0.509323	0.00206325	0.111732	0.00165781	0.00256773	1	Human_modification_distance
-0.509098	0.00206489	0.111709	0.0016592	0.00256965	1	Human_modification_distance
-0.508872	0.00206652	0.111686	0.00166058	0.00257156	1	Human_modification_distance
-0.508647	0.00206816	0.111663	0.00166197	0.00257348	1	Human_modification_distance
-0.508421	0.00206979	0.11164	0.00166336	0.0025754	1	Human_modification_distance
-0.508196	0.00207143	0.111617	0.00166475	0.00257732	1	Human_modification_distance
-0.50797	0.00207307	0.111594	0.00166614	0.00257925	1	Human_modification_distance
-0.507745	0.00207471	0.111571	0.00166754	0.00258117	1	Human_modification_distance
-0.507519	0.00207635	0.111549	0.00166893	0.00258309	1	Human_modification_distance
-0.507293	0.00207799	0.111526	0.00167032	0.00258502	1	Human_modification_distance
-0.507068	0.00207963	0.111503	0.00167172	0.00258694	1	Human_modification_distance
-0.506842	0.00208127	0.11148	0.00167312	0.00258887	1	Human_modification_distance
-0.506617	0.00208292	0.111457	0.00167451	0.0025908	1	Human_modification_distance
-0.506391	0.00208456	0.111434	0.00167591	0.00259273	1	Human_modification_distance
-0.506166	0.00208621	0.111411	0.00167731	0.00259466	1	Human_modification_distance
-0.50594	0.00208785	0.111389	0.00167871	0.00259659	1	Human_modification_distance
-0.505714	0.0020895	0.111366	0.00168011	0.00259852	1	Human_modification_distance
-0.505489	0.00209115	0.111343	0.00168151	0.00260046	1	Human_modification_distance
-0.505263	0.0020928	0.11132	0.00168291	0.00260239	1	Human_modification_distance
-0.505038	0.00209445	0.111297	0.00168431	0.00260433	1	Human_modification_distance
-0.504812	0.0020961	0.111275	0.00168572	0.00260626	1	Human_modification_distance
-0.504587	0.00209775	0.111252	0.00168712	0.0026082	1	Human_modification_distance
-0.504361	0.00209941	0.111229	0.00168852	0.00261014	1	Human_modification_distance
-0.504136	0.00210106	0.111206	0.00168993	0.00261208	1	Human_modification_distance
-0.50391	0.00210271	0.111184	0.00169134	0.00261402	1	Human_modification_distance
-0.503684	0.00210437	0.111161	0.00169274	0.00261596	1	Human_modification_distance
-0.503459	0.00210603	0.111138	0.00169415	0.0026179	1	Human_modification_distance
-0.503233	0.00210768	0.111115	0.00169556	0.00261985	1	Human_modification_distance
-0.503008	0.00210934	0.111093	0.00169697	0.00262179	1	Human_modification_distance
-0.502782	0.002111	0.11107	0.00169838	0.00262374	1	Human_modification_distance
-0.502557	0.00211266	0.111047	0.00169979	0.00262568	1	Human_modification_distance
-0.502331	0.00211433	0.111025	0.00170121	0.00262763	1	Human_modification_distance
-0.502105	0.00211599	0.111002	0.00170262	0.00262958	1	Human_modification_distance
-0.50188	0.00211765	0.110979	0.00170403	0.00263153	1	Human_modification_distance
-0.501654	0.00211932	0.110957	0.00170545	0.00263348	1	Human_modification_distance
-0.501429	0.00212098	0.110934	0.00170687	0.00263543	1	Human_modification_distance
-0.501203	0.00212265	0.110912	0.00170828	0.00263739	1	Human_modification_distance
-0.500978	0.00212431	0.110889	0.0017097	0.00263934	1	Human_modification_distance
-0.500752	0.00212598	0.110866	0.00171112	0.0026413	1	Human_modification_distance
-0.500526	0.00212765	0.110844	0.00171254	0.00264325	1	Human_modification_distance
-0.500301	0.00212932	0.110821	0.00171396	0.00264521	1	Human_modification_distance
-0.500075	0.00213099	0.110799	0.00171538	0.00264717	1	Human_modification_distance
-0.49985	0.00213266	0.110776	0.0017168	0.00264913	1	Human_modification_distance
-0.499624	0.00213434	0.110753	0.00171822	0.00265109	1	Human_modification_distance
-0.499399	0.00213601	0.110731	0.00171965	0.00265305	1	Human_modification_distance
-0.499173	0.00213768	0.110708	0.00172107	0.00265501	1	Human_modification_distance
-0.498948	0.00213936	0.110686	0.0017225	0.00265697	1	Human_modification_distance
-0.498722	0.00214104	0.110663	0.00172392	0.00265894	1	Human_modification_distance
-0.498496	0.00214271	0.110641	0.00172535	0.0026609	1	Human_modification_distance
-0.498271	0.00214439	0.110618	0.00172678	0.00266287	1	Human_modification_distance
-0.498045	0.00214607	0.110596	0.00172821	0.00266484	1	Human_modification_distance
-0.49782	0.00214775	0.110573	0.00172963	0.0026668	1	Human_modification_distance
-0.497594	0.00214943	0.110551	0.00173107	0.00266877	1	Human_modification_distance
-0.497369	0.00215111	0.110528	0.0017325	0.00267074	1	Human_modification_distance
-0.497143	0.0021528	0.110506	0.00173393	0.00267271	1	Human_modification_distance
-0.496917	0.00215448	0.110484	0.00173536	0.00267469	1	Human_modification_distance
-0.496692	0.00215616	0.110461	0.00173679	0.00267666	1	Human_modification_distance
-0.496466	0.00215785	0.110439	0.00173823	0.00267864	1	Human_modification_distance
-0.496241	0.00215954	0.110416	0.00173966	0.00268061	1	Human_modification_distance
-0.496015	0.00216122	0.110394	0.0017411	0.00268259	1	Human_modification_distance
-0.49579	0.00216291	0.110371	0.00174254	0.00268457	1	Human_modification_distance
-0.495564	0.0021646	0.110349	0.00174398	0.00268654	1	Human_modification_distance
-0.495339	0.00216629	0.110327	0.00174541	0.00268852	1	Human_modification_distance
-0.495113	0.00216798	0.110304	0.00174685	0.0026905	1	Human_modification_distance
-0.494887	0.00216968	0.110282	0.00174829	0.00269249	1	Human_modification_distance
-0.494662	0.00217137	0.11026	0.00174973	0.00269447	1	Human_modification_distance
-0.494436	0.00217306	0.110237	0.00175118	0.00269645	1	Human_modification_distance
-0.494211	0.00217476	0.110215	0.00175262	0.00269844	1	Human_modification_distance
-0.493985	0.00217645	0.110193	0.00175406	0.00270042	1	Human_modification_distance
-0.49376	0.00217815	0.11017	0.00175551	0.00270241	1	Human_modification_distance
-0.493534	0.00217985	0.110148	0.00175695	0.0027044	1	Human_modification_distance
-0.493308	0.00218155	0.110126	0.0017584	0.00270639	1	Human_modification_distance
-0.493083	0.00218325	0.110104	0.00175985	0.00270838	1	Human_modification_distance
-0.492857	0.00218495	0.110081	0.0017613	0.00271037	1	Human_modification_distance
-0.492632	0.00218665	0.110059	0.00176274	0.00271236	1	Human_modification_distance
-0.492406	0.00218835	0.110037	0.00176419	0.00271435	1	Human_modification_distance
-0.492181	0.00219006	0.110015	0.00176564	0.00271635	1	Human_modification_distance
-0.491955	0.00219176	0.109992	0.0017671	0.00271834	1	Human_modification_distance
-0.491729	0.00219347	0.10997	0.00176855	0.00272034	1	Human_modification_distance
-0.491504	0.00219517	0.109948	0.00177	0.00272234	1	Human_modification_distance
-0.491278	0.00219688	0.109926	0.00177145	0.00272433	1	Human_modification_distance
-0.491053	0.00219859	0.109903	0.00177291	0.00272633	1	Human_modification_distance
-0.490827	0.0022003	0.109881	0.00177436	0.00272833	1	Human_modification_distance
-0.490602	0.00220201	0.109859	0.00177582	0.00273034	1	Human_modification_distance
-0.490376	0.00220372	0.109837	0.00177728	0.00273234	1	Human_modification_distance
-0.490151	0.00220543	0.109815	0.00177874	0.00273434	1	Human_modification_distance
-0.489925	0.00220714	0.109793	0.0017802	0.00273635	1	Human_modification_distance
-0.489699	0.00220886	0.109771	0.00178166	0.00273835	1	Human_modification_distance
-0.489474	0.00221057	0.109748	0.00178312	0.00274036	1	Human_modification_distance
-0.489248	0.00221229	0.109726	0.00178458	0.00274237	1	Human_modification_distance
-0.489023	0.002214	0.109704	0.00178604	0.00274437	1	Human_modification_distance
-0.488797	0.00221572	0.109682	0.0017875	0.00274638	1	Human_modification_distance
-0.488572	0.00221744	0.10966	0.00178897	0.0027484	1	Human_modification_distance
-0.488346	0.00221916	0.109638	0.00179043	0.00275041	1	Human_modification_distance
-0.48812	0.00222088	0.109616	0.0017919	0.00275242	1	Human_modification_distance
-0.487895	0.0022226	0.109594	0.00179336	0.00275443	1	Human_modification_distance
-0.487669	0.00222432	0.109572	0.00179483	0.00275645	1	Human_modification_distance
-0.487444	0.00222605	0.10955	0.0017963	0.00275846	1	Human_modification_distance
-0.487218	0.00222777	0.109528	0.00179777	0.00276048	1	Human_modification_distance
-0.486993	0.0022295	0.109506	0.00179924	0.0027625	1	Human_modification_distance
-0.486767	0.00223122	0.109484	0.00180071	0.00276452	1	Human_modification_distance
-0.486542	0.00223295	0.109462	0.00180218	0.00276654	1	Human_modification_distance
-0.486316	0.00223468	0.10944	0.00180365	0.00276856	1	Human_modification_distance
-0.48609	0.00223641	0.109418	0.00180513	0.00277058	1	Human_modification_distance
-0.485865	0.00223814	0.109396	0.0018066	0.00277261	1	Human_modification_distance
-0.485639	0.00223987	0.109374	0.00180808	0.00277463	1	Human_modification_distance
-0.485414	0.0022416	0.109352	0.00180955	0.00277665	1	Human_modification_distance
-0.485188	0.00224333	0.10933	0.00181103	0.00277868	1	Human_modification_distance
-0.484963	0.00224506	0.109308	0.00181251	0.00278071	1	Human_modification_distance
-0.484737	0.0022468	0.109286	0.00181399	0.00278274	1	Human_modification_distance
-0.484511	0.00224853	0.109264	0.00181547	0.00278477	1	Human_modification_distance
-0.484286	0.00225027	0.109242	0.00181695	0.0027868	1	Human_modification_distance
-0.48406	0.00225201	0.10922	0.00181843	0.00278883	1	Human_modification_distance
-0.483835	0.00225375	0.109199	0.00181991	0.00279086	1	Human_modification_distance
-0.483609	0.00225549	0.109177	0.00182139	0.00279289	1	Human_modification_distance
-0.483384	0.00225723	0.109155	0.00182287	0.00279493	1	Human_modification_distance
-0.483158	0.00225897	0.109133	0.00182436	0.00279696	1	Human_modification_distance
-0.482933	0.00226071	0.109111	0.00182584	0.002799	1	Human_modification_distance
-0.482707	0.00226245	0.109089	0.00182733	0.00280104	1	Human_modification_distance
-0.482481	0.0022642	0.109067	0.00182882	0.00280308	1	Human_modification_distance
-0.482256	0.00226594	0.109046	0.00183031	0.00280512	1	Human_modification_distance
-0.48203	0.00226769	0.109024	0.00183179	0.00280716	1	Human_modification_distance
-0.481805	0.00226943	0.109002	0.00183328	0.0028092	1	Human_modification_distance
-0.481579	0.00227118	0.10898	0.00183477	0.00281124	1	Human_modification_distance
-0.481354	0.00227293	0.108959	0.00183626	0.00281329	1	Human_modification_distance
-0.481128	0.00227468	0.108937	0.00183776	0.00281533	1	Human_modification_distance
-0.480902	0.00227643	0.108915	0.00183925	0.00281738	1	Human_modification_distance
-0.480677	0.00227818	0.108893	0.00184074	0.00281943	1	Human_modification_distance
-0.480451	0.00227993	0.108872	0.00184224	0.00282147	1	Human_modification_distance
-0.480226	0.00228169	0.10885	0.00184373	0.00282352	1	Human_modification_distance
-0.48	0.00228344	0.108828	0.00184523	0.00282557	1	Human_modification_distance
-0.479775	0.0022852	0.108806	0.00184673	0.00282762	1	Human_modification_distance
-0.479549	0.00228695	0.108785	0.00184823	0.00282968	1	Human_modification_distance
-0.479323	0.00228871	0.108763	0.00184972	0.00283173	1	Human_modification_distance
-0.479098	0.00229047	0.108741	0.00185122	0.00283378	1	Human_modification_distance
-0.478872	0.00229223	0.10872	0.00185272	0.00283584	1	Human_modification_distance
-0.478647	0.00229399	0.108698	0.00185423	0.0028379	1	Human_modification_distance
-0.478421	0.00229575	0.108676	0.00185573	0.00283995	1	Human_modification_distance
-0.478196	0.00229751	0.108655	0.00185723	0.00284201	1	Human_modification_distance
-0.47797	0.00229927	0.108633	0.00185874	0.00284407	1	Human_modification_distance
-0.477745	0.00230104	0.108611	0.00186024	0.00284613	1	Human_modification_distance
-0.477519	0.0023028	0.10859	0.00186175	0.00284819	1	Human_modification_distance
-0.477293	0.00230457	0.108568	0.00186325	0.00285026	1	Human_modification_distance
-0.477068	0.00230633	0.108547	0.00186476	0.00285232	1	Human_modification_distance
-0.476842	0.0023081	0.108525	0.00186627	0.00285439	1	Human_modification_distance
-0.476617	0.00230987	0.108504	0.00186778	0.00285645	1	Human_modification_distance
-0.476391	0.00231164	0.108482	0.00186929	0.00285852	1	Human_modification_distance
-0.476166	0.00231341	0.10846	0.0018708	0.00286059	1	Human_modification_distance
-0.47594	0.00231518	0.108439	0.00187231	0.00286265	1	Human_modification_distance
-0.475714	0.00231695	0.108417	0.00187382	0.00286472	1	Human_modification_distance
-0.475489	0.00231873	0.108396	0.00187534	0.0028668	1	Human_modification_distance
-0.475263	0.0023205	0.108374	0.00187685	0.00286887	1	Human_modification_distance
-0.475038	0.00232227	0.108353	0.00187837	0.00287094	1	Human_modification_distance
-0.474812	0.00232405	0.108331	0.00187988	0.00287302	1	Human_modification_distance
-0.474587	0.00232583	0.10831	0.0018814	0.00287509	1	Human_modification_distance
-0.474361	0.00232761	0.108288	0.00188292	0.00287717	1	Human_modification_distance
-0.474136	0.00232938	0.108267	0.00188443	0.00287924	1	Human_modification_distance
-0.47391	0.00233116	0.108245	0.00188595	0.00288132	1	Human_modification_distance
-0.473684	0.00233295	0.108224	0.00188747	0.0028834	1	Human_modification_distance
-0.473459	0.00233473	0.108203	0.001889	0.00288548	1	Human_modification_distance
-0.473233	0.00233651	0.108181	0.00189052	0.00288756	1	Human_modification_distance
-0.473008	0.00233829	0.10816	0.00189204	0.00288965	1	Human_modification_distance
-0.472782	0.00234008	0.108138	0.00189356	0.00289173	1	Human_modification_distance
-0.472557	0.00234186	0.108117	0.00189509	0.00289381	1	Human_modification_distance
-0.472331	0.00234365	0.108096	0.00189661	0.0028959	1	Human_modification_distance
-0.472105	0.00234544	0.108074	0.00189814	0.00289799	1	Human_modification_distance
-0.47188	0.00234723	0.108053	0.00189967	0.00290007	1	Human_modification_distance
-0.471654	0.00234901	0.108031	0.00190119	0.00290216	1	Human_modification_distance
-0.471429	0.0023508	0.10801	0.00190272	0.00290425	1	Human_modification_distance
-0.471203	0.0023526	0.107989	0.00190425	0.00290634	1	Human_modification_distance
-0.470978	0.00235439	0.107967	0.00190578	0.00290844	1	Human_modification_distance
-0.470752	0.00235618	0.107946	0.00190732	0.00291053	1	Human_modification_distance
-0.470526	0.00235798	0.107925	0.00190885	0.00291262	1	Human_modification_distance
-0.470301	0.00235977	0.107904	0.00191038	0.00291472	1	Human_modification_distance
-0.470075	0.00236157	0.107882	0.00191191	0.00291681	1	Human_modification_distance
-0.46985	0.00236336	0.107861	0.00191345	0.00291891	1	Human_modification_distance
-0.469624	0.00236516	0.10784	0.00191498	0.00292101	1	Human_modification_distance
-0.469399	0.00236696	0.107818	0.00191652	0.00292311	1	Human_modification_distance
-0.469173	0.00236876	0.107797	0.00191806	0.00292521	1	Human_modification_distance
-0.468948	0.00237056	0.107776	0.0019196	0.00292731	1	Human_modification_distance
-0.468722	0.00237236	0.107755	0.00192114	0.00292941	1	Human_modification_distance
-0.468496	0.00237416	0.107733	0.00192268	0.00293152	1	Human_modification_distance
-0.468271	0.00237597	0.107712	0.00192422	0.00293362	1	Human_modification_distance
-0.468045	0.00237777	0.107691	0.00192576	0.00293573	1	Human_modification_distance
-0.46782	0.00237958	0.10767	0.0019273	0.00293783	1	Human_modification_distance
-0.467594	0.00238138	0.107649	0.00192884	0.00293994	1	Human_modification_distance
-0.467369	0.00238319	0.107628	0.00193039	0.00294205	1	Human_modification_distance
-0.467143	0.002385	0.107606	0.00193193	0.00294416	1	Human_modification_distance
-0.466917	0.00238681	0.107585	0.00193348	0.00294627	1	Human_modification_distance
-0.466692	0.00238862	0.107564	0.00193503	0.00294838	1	Human_modification_distance
-0.466466	0.00239043	0.107543	0.00193657	0.00295049	1	Human_modification_distance
-0.466241	0.00239224	0.107522	0.00193812	0.00295261	1	Human_modification_distance
-0.466015	0.00239405	0.107501	0.00193967	0.00295472	1	Human_modification_distance
-0.46579	0.00239587	0.10748	0.00194122	0.00295684	1	Human_modification_distance
-0.465564	0.00239768	0.107459	0.00194277	0.00295896	1	Human_modification_distance
-0.465339	0.0023995	0.107437	0.00194432	0.00296107	1	Human_modification_distance
-0.465113	0.00240132	0.107416	0.00194588	0.00296319	1	Human_modification_distance
-0.464887	0.00240313	0.107395	0.00194743	0.00296531	1	Human_modification_distance
-0.464662	0.00240495	0.107374	0.00194899	0.00296744	1	Human_modification_distance
-0.464436	0.00240677	0.107353	0.00195054	0.00296956	1	Human_modification_distance
-0.464211	0.00240859	0.107332	0.0019521	0.00297168	1	Human_modification_distance
-0.463985	0.00241041	0.107311	0.00195365	0.00297381	1	Human_modification_distance
-0.46376	0.00241224	0.10729	0.00195521	0.00297593	1	Human_modification_distance
-0.463534	0.00241406	0.107269	0.00195677	0.00297806	1	Human_modification_distance
-0.463308	0.00241588	0.107248	0.00195833	0.00298018	1	Human_modification_distance
-0.463083	0.00241771	0.107227	0.00195989	0.00298231	1	Human_modification_distance
-0.462857	0.00241954	0.107206	0.00196145	0.00298444	1	Human_modification_distance
-0.462632	0.00242136	0.107185	0.00196301	0.00298657	1	Human_modification_distance
-0.462406	0.00242319	0.107164	0.00196458	0.00298871	1	Human_modification_distance
-0.462181	0.00242502	0.107143	0.00196614	0.00299084	1	Human_modification_distance
-0.461955	0.00242685	0.107122	0.00196771	0.00299297	1	Human_modification_distance
-0.461729	0.00242868	0.107101	0.00196927	0.00299511	1	Human_modification_distance
-0.461504	0.00243051	0.107081	0.00197084	0.00299724	1	Human_modification_distance
-0.461278	0.00243235	0.10706	0.00197241	0.00299938	1	Human_modification_distance
-0.461053	0.00243418	0.107039	0.00197397	0.00300152	1	Human_modification_distance
-0.460827	0.00243602	0.107018	0.00197554	0.00300366	1	Human_modification_distance
-0.460602	0.00243785	0.106997	0.00197711	0.0030058	1	Human_modification_distance
-0.460376	0.00243969	0.106976	0.00197868	0.00300794	1	Human_modification_distance
-0.460151	0.00244153	0.106955	0.00198026	0.00301008	1	Human_modification_distance
-0.459925	0.00244336	0.106934	0.00198183	0.00301222	1	Human_modification_distance
-0.459699	0.0024452	0.106914	0.0019834	0.00301437	1	Human_modification_distance
-0.459474	0.00244704	0.106893	0.00198498	0.00301651	1	Human_modification_distance
-0.459248	0.00244889	0.106872	0.00198655	0.00301866	1	Human_modification_distance
-0.459023	0.00245073	0.106851	0.00198813	0.00302081	1	Human_modification_distance
-0.458797	0.00245257	0.10683	0.0019897	0.00302296	1	Human_modification_distance
-0.458572	0.00245442	0.106809	0.00199128	0.0030251	1	Human_modification_distance
-0.458346	0.00245626	0.106789	0.00199286	0.00302726	1	Human_modification_distance
-0.45812	0.00245811	0.106768	0.00199444	0.00302941	1	Human_modification_distance
-0.457895	0.00245996	0.106747	0.00199602	0.00303156	1	Human_modification_distance
-0.457669	0.0024618	0.106726	0.0019976	0.00303371	1	Human_modification_distance
-0.457444	0.00246365	0.106706	0.00199918	0.00303587	1	Human_modification_distance
-0.457218	0.0024655	0.106685	0.00200077	0.00303802	1	Human_modification_distance
-0.456993	0.00246735	0.106664	0.00200235	0.00304018	1	Human_modification_distance
-0.456767	0.00246921	0.106644	0.00200393	0.00304234	1	Human_modification_distance
-0.456542	0.00247106	0.106623	0.00200552	0.0030445	1	Human_modification_distance
-0.456316	0.00247291	0.106602	0.00200711	0.00304666	1	Human_modification_distance
-0.45609	0.00247477	0.106581	0.00200869	0.00304882	1	Human_modification_distance
-0.455865	0.00247662	0.106561	0.00201028	0.00305098	1	Human_modification_distance
-0.455639	0.00247848	0.10654	0.00201187	0.00305314	1	Human_modification_distance
-0.455414	0.00248034	0.106519	0.00201346	0.00305531	1	Human_modification_distance
-0.455188	0.0024822	0.106499	0.00201505	0.00305747	1	Human_modification_distance
-0.454963	0.00248406	0.106478	0.00201664	0.00305964	1	Human_modification_distance
-0.454737	0.00248592	0.106458	0.00201823	0.00306181	1	Human_modification_distance
-0.454511	0.00248778	0.106437	0.00201983	0.00306398	1	Human_modification_distance
-0.454286	0.00248964	0.106416	0.00202142	0.00306615	1	Human_modification_distance
-0.45406	0.0024915	0.106396	0.00202302	0.00306832	1	Human_modification_distance
-0.453835	0.00249337	0.106375	0.00202461	0.00307049	1	Human_modification_distance
-0.453609	0.00249523	0.106355	0.00202621	0.00307266	1	Human_modification_distance
-0.453384	0.0024971	0.106334	0.00202781	0.00307483	1	Human_modification_distance
-0.453158	0.00249897	0.106313	0.0020294	0.00307701	1	Human_modification_distance
-0.452932	0.00250083	0.106293	0.002031	0.00307918	1	Human_modification_distance
-0.452707	0.0025027	0.106272	0.0020326	0.00308136	1	Human_modification_distance
-0.452481	0.00250457	0.106252	0.0020342	0.00308354	1	Human_modification_distance
-0.452256	0.00250644	0.106231	0.00203581	0.00308572	1	Human_modification_distance
-0.45203	0.00250832	0.106211	0.00203741	0.0030879	1	Human_modification_distance
-0.451805	0.00251019	0.10619	0.00203901	0.00309008	1	Human_modification_distance
-0.451579	0.00251206	0.10617	0.00204062	0.00309226	1	Human_modification_distance
-0.451354	0.00251394	0.106149	0.00204222	0.00309444	1	Human_modification_distance
-0.451128	0.00251581	0.106129	0.00204383	0.00309663	1	Human_modification_distance
-0.450902	0.00251769	0.106108	0.00204543	0.00309881	1	Human_modification_distance
-0.450677	0.00251957	0.106088	0.00204704	0.003101	1	Human_modification_distance
-0.450451	0.00252145	0.106068	0.00204865	0.00310319	1	Human_modification_distance
-0.450226	0.00252333	0.106047	0.00205026	0.00310538	1	Human_modification_distance
-0.45	0.00252521	0.106027	0.00205187	0.00310757	1	Human_modification_distance
-0.449775	0.00252709	0.106006	0.00205348	0.00310976	1	Human_modification_distance
-0.449549	0.00252897	0.105986	0.00205509	0.00311195	1	Human_modification_distance
-0.449323	0.00253085	0.105965	0.00205671	0.00311414	1	Human_modification_distance
-0.449098	0.00253274	0.105945	0.00205832	0.00311633	1	Human_modification_distance
-0.448872	0.00253462	0.105925	0.00205994	0.00311853	1	Human_modification_distance
-0.448647	0.00253651	0.105904	0.00206155	0.00312072	1	Human_modification_distance
-0.448421	0.0025384	0.105884	0.00206317	0.00312292	1	Human_modification_distance
-0.448196	0.00254029	0.105864	0.00206478	0.00312512	1	Human_modification_distance
-0.44797	0.00254217	0.105843	0.0020664	0.00312732	1	Human_modification_distance
-0.447745	0.00254407	0.105823	0.00206802	0.00312952	1	Human_modification_distance
-0.447519	0.00254596	0.105803	0.00206964	0.00313172	1	Human_modification_distance
-0.447293	0.00254785	0.105782	0.00207126	0.00313392	1	Human_modification_distance
-0.447068	0.00254974	0.105762	0.00207288	0.00313612	1	Human_modification_distance
-0.446842	0.00255163	0.105742	0.00207451	0.00313833	1	Human_modification_distance
-0.446617	0.00255353	0.105722	0.00207613	0.00314053	1	Human_modification_distance
-0.446391	0.00255543	0.105701	0.00207775	0.00314274	1	Human_modification_distance
-0.446166	0.00255732	0.105681	0.00207938	0.00314495	1	Human_modification_distance
-0.44594	0.00255922	0.105661	0.002081	0.00314716	1	Human_modification_distance
-0.445714	0.00256112	0.105641	0.00208263	0.00314937	1	Human_modification_distance
-0.445489	0.00256302	0.10562	0.00208426	0.00315158	1	Human_modification_distance
-0.445263	0.00256492	0.1056	0.00208589	0.00315379	1	Human_modification_distance
-0.445038	0.00256682	0.10558	0.00208752	0.003156	1	Human_modification_distance
-0.444812	0.00256872	0.10556	0.00208915	0.00315821	1	Human_modification_distance
-0.444587	0.00257063	0.10554	0.00209078	0.00316043	1	Human_modification_distance
-0.444361	0.00257253	0.105519	0.00209241	0.00316264	1	Human_modification_distance
-0.444135	0.00257444	0.105499	0.00209404	0.00316486	1	Human_modification_distance
-0.44391	0.00257634	0.105479	0.00209568	0.00316708	1	Human_modification_distance
-0.443684	0.00257825	0.105459	0.00209731	0.0031693	1	Human_modification_distance
-0.443459	0.00258016	0.105439	0.00209895	0.00317152	1	Human_modification_distance
-0.443233	0.00258207	0.105419	0.00210058	0.00317374	1	Human_modification_distance
-0.443008	0.00258398	0.105399	0.00210222	0.00317596	1	Human_modification_distance
-0.442782	0.00258589	0.105378	0.00210386	0.00317818	1	Human_modification_distance
-0.442557	0.0025878	0.105358	0.0021055	0.00318041	1	Human_modification_distance
-0.442331	0.00258971	0.105338	0.00210714	0.00318263	1	Human_modification_distance
-0.442105	0.00259163	0.105318	0.00210878	0.00318486	1	Human_modification_distance
-0.44188	0.00259354	0.105298	0.00211042	0.00318709	1	Human_modification_distance
-0.441654	0.00259546	0.105278	0.00211206	0.00318932	1	Human_modification_distance
-0.441429	0.00259737	0.105258	0.0021137	0.00319155	1	Human_modification_distance
-0.441203	0.00259929	0.105238	0.00211535	0.00319378	1	Human_modification_distance
-0.440978	0.00260121	0.105218	0.00211699	0.00319601	1	Human_modification_distance
-0.440752	0.00260313	0.105198	0.00211864	0.00319824	1	Human_modification_distance
-0.440526	0.00260505	0.105178	0.00212028	0.00320047	1	Human_modification_distance
-0.440301	0.00260697	0.105158	0.00212193	0.00320271	1	Human_modification_distance
-0.440075	0.0026089	0.105138	0.00212358	0.00320494	1	Human_modification_distance
-0.43985	0.00261082	0.105118	0.00212523	0.00320718	1	Human_modification_distance
-0.439624	0.00261274	0.105098	0.00212688	0.00320942	1	Human_modification_distance
-0.439399	0.00261467	0.105078	0.00212853	0.00321166	1	Human_modification_distance
-0.439173	0.0026166	0.105058	0.00213018	0.0032139	1	Human_modification_distance
-0.438948	0.00261852	0.105038	0.00213183	0.00321614	1	Human_modification_distance
-0.438722	0.00262045	0.105018	0.00213349	0.00321838	1	Human_modification_distance
-0.438496	0.00262238	0.104998	0.00213514	0.00322062	1	Human_modification_distance
-0.438271	0.00262431	0.104978	0.0021368	0.00322287	1	Human_modification_distance
-0.438045	0.00262624	0.104959	0.00213845	0.00322511	1	Human_modification_distance
-0.43782	0.00262817	0.104939	0.00214011	0.00322736	1	Human_modification_distance
-0.437594	0.00263011	0.104919	0.00214177	0.00322961	1	Human_modification_distance
-0.437369	0.00263204	0.104899	0.00214343	0.00323186	1	Human_modification_distance
-0.437143	0.00263398	0.104879	0.00214509	0.00323411	1	Human_modification_distance
-0.436917	0.00263591	0.104859	0.00214675	0.00323636	1	Human_modification_distance
-0.436692	0.00263785	0.104839	0.00214841	0.00323861	1	Human_modification_distance
-0.436466	0.00263979	0.10482	0.00215007	0.00324086	1	Human_modification_distance
-0.436241	0.00264172	0.1048	0.00215173	0.00324311	1	Human_modification_distance
-0.436015	0.00264366	0.10478	0.0021534	0.00324537	1	Human_modification_distance
-0.43579	0.00264561	0.10476	0.00215506	0.00324763	1	Human_modification_distance
-0.435564	0.00264755	0.10474	0.00215673	0.00324988	1	Human_modification_distance
-0.435339	0.00264949	0.104721	0.00215839	0.00325214	1	Human_modification_distance
-0.435113	0.00265143	0.104701	0.00216006	0.0032544	1	Human_modification_distance
-0.434887	0.00265338	0.104681	0.00216173	0.00325666	1	Human_modification_distance
-0.434662	0.00265532	0.104661	0.0021634	0.00325892	1	Human_modification_distance
-0.434436	0.00265727	0.104641	0.00216507	0.00326118	1	Human_modification_distance
-0.434211	0.00265922	0.104622	0.00216674	0.00326345	1	Human_modification_distance
-0.433985	0.00266116	0.104602	0.00216841	0.00326571	1	Human_modification_distance
-0.43376	0.00266311	0.104582	0.00217008	0.00326798	1	Human_modification_distance
-0.433534	0.00266506	0.104563	0.00217176	0.00327024	1	Human_modification_distance
-0.433308	0.00266702	0.104543	0.00217343	0.00327251	1	Human_modification_distance
-0.433083	0.00266897	0.104523	0.00217511	0.00327478	1	Human_modification_distance
-0.432857	0.00267092	0.104504	0.00217678	0.00327705	1	Human_modification_distance
-0.432632	0.00267287	0.104484	0.00217846	0.00327932	1	Human_modification_distance
-0.432406	0.00267483	0.104464	0.00218014	0.00328159	1	Human_modification_distance
-0.432181	0.00267679	0.104445	0.00218181	0.00328386	1	Human_modification_distance
-0.431955	0.00267874	0.104425	0.00218349	0.00328614	1	Human_modification_distance
-0.431729	0.0026807	0.104405	0.00218517	0.00328841	1	Human_modification_distance
-0.431504	0.00268266	0.104386	0.00218686	0.00329069	1	Human_modification_distance
-0.431278	0.00268462	0.104366	0.00218854	0.00329296	1	Human_modification_distance
-0.431053	0.00268658	0.104347	0.00219022	0.00329524	1	Human_modification_distance
-0.430827	0.00268854	0.104327	0.0021919	0.00329752	1	Human_modification_distance
-0.430602	0.0026905	0.104307	0.00219359	0.0032998	1	Human_modification_distance
-0.430376	0.00269247	0.104288	0.00219527	0.00330208	1	Human_modification_distance
-0.430151	0.00269443	0.104268	0.00219696	0.00330436	1	Human_modification_distance
-0.429925	0.0026964	0.104249	0.00219865	0.00330665	1	Human_modification_distance
-0.429699	0.00269836	0.104229	0.00220034	0.00330893	1	Human_modification_distance
-0.429474	0.00270033	0.10421	0.00220202	0.00331122	1	Human_modification_distance
-0.429248	0.0027023	0.10419	0.00220371	0.0033135	1	Human_modification_distance
-0.429023	0.00270427	0.104171	0.0022054	0.00331579	1	Human_modification_distance
-0.428797	0.00270624	0.104151	0.0022071	0.00331808	1	Human_modification_distance
-0.428572	0.00270821	0.104132	0.00220879	0.00332037	1	Human_modification_distance
-0.428346	0.00271018	0.104112	0.00221048	0.00332266	1	Human_modification_distance
-0.42812	0.00271216	0.104093	0.00221218	0.00332495	1	Human_modification_distance
-0.427895	0.00271413	0.104073	0.00221387	0.00332724	1	Human_modification_distance
-0.427669	0.00271611	0.104054	0.00221557	0.00332954	1	Human_modification_distance
-0.427444	0.00271808	0.104034	0.00221726	0.00333183	1	Human_modification_distance
-0.427218	0.00272006	0.104015	0.00221896	0.00333413	1	Human_modification_distance
-0.426993	0.00272204	0.103996	0.00222066	0.00333643	1	Human_modification_distance
-0.426767	0.00272402	0.103976	0.00222236	0.00333872	1	Human_modification_distance
-0.426542	0.002726	0.103957	0.00222406	0.00334102	1	Human_modification_distance
-0.426316	0.00272798	0.103937	0.00222576	0.00334332	1	Human_modification_distance
-0.42609	0.00272996	0.103918	0.00222746	0.00334562	1	Human_modification_distance
-0.425865	0.00273194	0.103899	0.00222916	0.00334793	1	Human_modification_distance
-0.425639	0.00273392	0.103879	0.00223087	0.00335023	1	Human_modification_distance
-0.425414	0.00273591	0.10386	0.00223257	0.00335253	1	Human_modification_distance
-0.425188	0.00273789	0.103841	0.00223428	0.00335484	1	Human_modification_distance
-0.424963	0.00273988	0.103821	0.00223598	0.00335715	1	Human_modification_distance
-0.424737	0.00274187	0.103802	0.00223769	0.00335945	1	Human_modification_distance
-0.424511	0.00274386	0.103783	0.0022394	0.00336176	1	Human_modification_distance
-0.424286	0.00274585	0.103763	0.00224111	0.00336407	1	Human_modification_distance
-0.42406	0.00274784	0.103744	0.00224282	0.00336638	1	Human_modification_distance
-0.423835	0.00274983	0.103725	0.00224453	0.00336869	1	Human_modification_distance
-0.423609	0.00275182	0.103706	0.00224624	0.00337101	1	Human_modification_distance
-0.423384	0.00275381	0.103686	0.00224795	0.00337332	1	Human_modification_distance
-0.423158	0.00275581	0.103667	0.00224966	0.00337564	1	Human_modification_distance
-0.422932	0.0027578	0.103648	0.00225138	0.00337795	1	Human_modification_distance
-0.422707	0.0027598	0.103629	0.00225309	0.00338027	1	Human_modification_distance
-0.422481	0.0027618	0.103609	0.00225481	0.00338259	1	Human_modification_distance
-0.422256	0.00276379	0.10359	0.00225652	0.00338491	1	Human_modification_distance
-0.42203	0.00276579	0.103571	0.00225824	0.00338723	1	Human_modification_distance
-0.421805	0.00276779	0.103552	0.00225996	0.00338955	1	Human_modification_distance
-0.421579	0.00276979	0.103533	0.00226168	0.00339187	1	Human_modification_distance
-0.421354	0.0027718	0.103513	0.0022634	0.00339419	1	Human_modification_distance
-0.421128	0.0027738	0.103494	0.00226512	0.00339652	1	Human_modification_distance
-0.420902	0.0027758	0.103475	0.00226684	0.00339884	1	Human_modification_distance
-0.420677	0.00277781	0.103456	0.00226856	0.00340117	1	Human_modification_distance
-0.420451	0.00277981	0.103437	0.00227029	0.0034035	1	Human_modification_distance
-0.420226	0.00278182	0.103418	0.00227201	0.00340583	1	Human_modification_distance
-0.42	0.00278383	0.103399	0.00227374	0.00340815	1	Human_modification_distance
-0.419775	0.00278584	0.103379	0.00227546	0.00341049	1	Human_modification_distance
-0.419549	0.00278784	0.10336	0.00227719	0.00341282	1	Human_modification_distance
-0.419323	0.00278986	0.103341	0.00227892	0.00341515	1	Human_modification_distance
-0.419098	0.00279187	0.103322	0.00228065	0.00341748	1	Human_modification_distance
-0.418872	0.00279388	0.103303	0.00228238	0.00341982	1	Human_modification_distance
-0.418647	0.00279589	0.103284	0.00228411	0.00342216	1	Human_modification_distance
-0.418421	0.00279791	0.103265	0.00228584	0.00342449	1	Human_modification_distance
-0.418196	0.00279992	0.103246	0.00228757	0.00342683	1	Human_modification_distance
-0.41797	0.00280194	0.103227	0.0022893	0.00342917	1	Human_modification_distance
-0.417745	0.00280395	0.103208	0.00229104	0.00343151	1	Human_modification_distance
-0.417519	0.00280597	0.103189	0.00229277	0.00343385	1	Human_modification_distance
-0.417293	0.00280799	0.10317	0.00229451	0.00343619	1	Human_modification_distance
-0.417068	0.00281001	0.103151	0.00229624	0.00343854	1	Human_modification_distance
-0.416842	0.00281203	0.103132	0.00229798	0.00344088	1	Human_modification_distance
-0.416617	0.00281405	0.103113	0.00229972	0.00344323	1	Human_modification_distance
-0.416391	0.00281608	0.103094	0.00230146	0.00344557	1	Human_modification_distance
-0.416166	0.0028181	0.103075	0.0023032	0.00344792	1	Human_modification_distance
-0.41594	0.00282013	0.103056	0.00230494	0.00345027	1	Human_modification_distance
-0.415714	0.00282215	0.103037	0.00230668	0.00345262	1	Human_modification_distance
-0.415489	0.00282418	0.103018	0.00230842	0.00345497	1	Human_modification_distance
-0.415263	0.00282621	0.103	0.00231016	0.00345732	1	Human_modification_distance
-0.415038	0.00282823	0.102981	0.00231191	0.00345967	1	Human_modification_distance
-0.414812	0.00283026	0.102962	0.00231365	0.00346203	1	Human_modification_distance
-0.414587	0.00283229	0.102943	0.0023154	0.00346438	1	Human_modification_distance
-0.414361	0.00283433	0.102924	0.00231714	0.00346674	1	Human_modification_distance
-0.414135	0.00283636	0.102905	0.00231889	0.0034691	1	Human_modification_distance
-0.41391	0.00283839	0.102886	0.00232064	0.00347145	1	Human_modification_distance
-0.413684	0.00284043	0.102868	0.00232239	0.00347381	1	Human_modification_distance
-0.413459	0.00284246	0.102849	0.00232414	0.00347617	1	Human_modification_distance
-0.413233	0.0028445	0.10283	0.00232589	0.00347854	1	Human_modification_distance
-0.413008	0.00284653	0.102811	0.00232764	0.0034809	1	Human_modification_distance
-0.412782	0.00284857	0.102792	0.0023294	0.00348326	1	Human_modification_distance
-0.412557	0.00285061	0.102774	0.00233115	0.00348563	1	Human_modification_distance
-0.412331	0.00285265	0.102755	0.0023329	0.00348799	1	Human_modification_distance
-0.412105	0.00285469	0.102736	0.00233466	0.00349036	1	Human_modification_distance
-0.41188	0.00285673	0.102717	0.00233641	0.00349273	1	Human_modification_distance
-0.411654	0.00285878	0.102699	0.00233817	0.00349509	1	Human_modification_distance
-0.411429	0.00286082	0.10268	0.00233993	0.00349746	1	Human_modification_distance
-0.411203	0.00286287	0.102661	0.00234169	0.00349983	1	Human_modification_distance
-0.410978	0.00286491	0.102642	0.00234345	0.00350221	1	Human_modification_distance
-0.410752	0.00286696	0.102624	0.00234521	0.00350458	1	Human_modification_distance
-0.410526	0.00286901	0.102605	0.00234697	0.00350695	1	Human_modification_distance
-0.410301	0.00287105	0.102586	0.00234873	0.00350933	1	Human_modification_distance
-0.410075	0.0028731	0.102568	0.0023505	0.0035117	1	Human_modification_distance
-0.40985	0.00287515	0.102549	0.00235226	0.00351408	1	Human_modification_distance
-0.409624	0.00287721	0.10253	0.00235402	0.00351646	1	Human_modification_distance
-0.409399	0.00287926	0.102512	0.00235579	0.00351884	1	Human_modification_distance
-0.409173	0.00288131	0.102493	0.00235756	0.00352122	1	Human_modification_distance
-0.408948	0.00288337	0.102474	0.00235932	0.0035236	1	Human_modification_distance
-0.408722	0.00288542	0.102456	0.00236109	0.00352598	1	Human_modification_distance
-0.408496	0.00288748	0.102437	0.00236286	0.00352837	1	Human_modification_distance
-0.408271	0.00288953	0.102419	0.00236463	0.00353075	1	Human_modification_distance
-0.408045	0.00289159	0.1024	0.0023664	0.00353314	1	Human_modification_distance
-0.40782	0.00289365	0.102381	0.00236817	0.00353552	1	Human_modification_distance
-0.407594	0.00289571	0.102363	0.00236995	0.00353791	1	Human_modification_distance
-0.407369	0.00289777	0.102344	0.00237172	0.0035403	1	Human_modification_distance
-0.407143	0.00289983	0.102326	0.00237349	0.00354269	1	Human_modification_distance
-0.406917	0.0029019	0.102307	0.00237527	0.00354508	1	Human_modification_distance
-0.406692	0.00290396	0.102289	0.00237704	0.00354747	1	Human_modification_distance
-0.406466	0.00290603	0.10227	0.00237882	0.00354987	1	Human_modification_distance
-0.406241	0.00290809	0.102252	0.0023806	0.00355226	1	Human_modification_distance
-0.406015	0.00291016	0.102233	0.00238238	0.00355465	1	Human_modification_distance
-0.40579	0.00291223	0.102215	0.00238416	0.00355705	1	Human_modification_distance
-0.405564	0.00291429	0.102196	0.00238594	0.00355945	1	Human_modification_distance
-0.405338	0.00291636	0.102178	0.00238772	0.00356185	1	Human_modification_distance
-0.405113	0.00291843	0.102159	0.0023895	0.00356424	1	Human_modification_distance
-0.404887	0.00292051	0.102141	0.00239128	0.00356665	1	Human_modification_distance
-0.404662	0.00292258	0.102122	0.00239307	0.00356905	1	Human_modification_distance
-0.404436	0.00292465	0.102104	0.00239485	0.00357145	1	Human_modification_distance
-0.404211	0.00292673	0.102086	0.00239664	0.00357385	1	Human_modification_distance
-0.403985	0.0029288	0.102067	0.00239842	0.00357626	1	Human_modification_distance
-0.40376	0.00293088	0.102049	0.00240021	0.00357866	1	Human_modification_distance
-0.403534	0.00293295	0.10203	0.002402	0.00358107	1	Human_modification_distance
-0.403308	0.00293503	0.102012	0.00240379	0.00358348	1	Human_modification_distance
-0.403083	0.00293711	0.101994	0.00240558	0.00358589	1	Human_modification_distance
-0.402857	0.00293919	0.101975	0.00240737	0.0035883	1	Human_modification_distance
-0.402632	0.00294127	0.101957	0.00240916	0.00359071	1	Human_modification_distance
-0.402406	0.00294335	0.101939	0.00241095	0.00359312	1	Human_modification_distance
-0.402181	0.00294544	0.10192	0.00241274	0.00359553	1	Human_modification_distance
-0.401955	0.00294752	0.101902	0.00241454	0.00359795	1	Human_modification_distance
-0.401729	0.00294961	0.101884	0.00241633	0.00360036	1	Human_modification_distance
-0.401504	0.00295169	0.101865	0.00241813	0.00360278	1	Human_modification_distance
-0.401278	0.00295378	0.101847	0.00241992	0.00360519	1	Human_modification_distance
-0.401053	0.00295587	0.101829	0.00242172	0.00360761	1	Human_modification_distance
-0.400827	0.00295796	0.101811	0.00242352	0.00361003	1	Human_modification_distance
-0.400602	0.00296004	0.101792	0.00242532	0.00361245	1	Human_modification_distance
-0.400376	0.00296214	0.101774	0.00242712	0.00361487	1	Human_modification_distance
-0.400151	0.00296423	0.101756	0.00242892	0.0036173	1	Human_modification_distance
-0.399925	0.00296632	0.101738	0.00243072	0.00361972	1	Human_modification_distance
-0.399699	0.00296841	0.101719	0.00243252	0.00362214	1	Human_modification_distance
-0.399474	0.00297051	0.101701	0.00243433	0.00362457	1	Human_modification_distance
-0.399248	0.0029726	0.101683	0.00243613	0.003627	1	Human_modification_distance
-0.399023	0.0029747	0.101665	0.00243794	0.00362942	1	Human_modification_distance
-0.398797	0.0029768	0.101647	0.00243974	0.00363185	1	Human_modification_distance
-0.398572	0.00297889	0.101629	0.00244155	0.00363428	1	Human_modification_distance
-0.398346	0.00298099	0.10161	0.00244336	0.00363671	1	Human_modification_distance
-0.39812	0.00298309	0.101592	0.00244517	0.00363914	1	Human_modification_distance
-0.397895	0.00298519	0.101574	0.00244698	0.00364158	1	Human_modification_distance
-0.397669	0.00298729	0.101556	0.00244879	0.00364401	1	Human_modification_distance
-0.397444	0.0029894	0.101538	0.0024506	0.00364645	1	Human_modification_distance
-0.397218	0.0029915	0.10152	0.00245241	0.00364888	1	Human_modification_distance
-0.396993	0.00299361	0.101502	0.00245422	0.00365132	1	Human_modification_distance
-0.396767	0.00299571	0.101484	0.00245604	0.00365376	1	Human_modification_distance
-0.396541	0.00299782	0.101465	0.00245785	0.0036562	1	Human_modification_distance
-0.396316	0.00299993	0.101447	0.00245967	0.00365864	1	Human_modification_distance
-0.39609	0.00300203	0.101429	0.00246148	0.00366108	1	Human_modification_distance
-0.395865	0.00300414	0.101411	0.0024633	0.00366352	1	Human_modification_distance
-0.395639	0.00300625	0.101393	0.00246512	0.00366596	1	Human_modification_distance
-0.395414	0.00300837	0.101375	0.00246694	0.00366841	1	Human_modification_distance
-0.395188	0.00301048	0.101357	0.00246875	0.00367085	1	Human_modification_distance
-0.394963	0.00301259	0.101339	0.00247058	0.0036733	1	Human_modification_distance
-0.394737	0.00301471	0.101321	0.0024724	0.00367575	1	Human_modification_distance
-0.394511	0.00301682	0.101303	0.00247422	0.0036782	1	Human_modification_distance
-0.394286	0.00301894	0.101285	0.00247604	0.00368065	1	Human_modification_distance
-0.39406	0.00302105	0.101267	0.00247787	0.0036831	1	Human_modification_distance
-0.393835	0.00302317	0.101249	0.00247969	0.00368555	1	Human_modification_distance
-0.393609	0.00302529	0.101231	0.00248152	0.003688	1	Human_modification_distance
-0.393384	0.00302741	0.101213	0.00248334	0.00369046	1	Human_modification_distance
-0.393158	0.00302953	0.101196	0.00248517	0.00369291	1	Human_modification_distance
-0.392932	0.00303165	0.101178	0.002487	0.00369537	1	Human_modification_distance
-0.392707	0.00303378	0.10116	0.00248883	0.00369782	1	Human_modification_distance
-0.392481	0.0030359	0.101142	0.00249066	0.00370028	1	Human_modification_distance
-0.392256	0.00303803	0.101124	0.00249249	0.00370274	1	Human_modification_distance
-0.39203	0.00304015	0.101106	0.00249432	0.0037052	1	Human_modification_distance
-0.391805	0.00304228	0.101088	0.00249615	0.00370766	1	Human_modification_distance
-0.391579	0.0030444	0.10107	0.00249799	0.00371013	1	Human_modification_distance
-0.391354	0.00304653	0.101053	0.00249982	0.00371259	1	Human_modification_distance
-0.391128	0.00304866	0.101035	0.00250166	0.00371505	1	Human_modification_distance
-0.390902	0.00305079	0.101017	0.00250349	0.00371752	1	Human_modification_distance
-0.390677	0.00305292	0.100999	0.00250533	0.00371999	1	Human_modification_distance
-0.390451	0.00305506	0.100981	0.00250717	0.00372245	1	Human_modification_distance
-0.390226	0.00305719	0.100963	0.002509	0.00372492	1	Human_modification_distance
-0.39	0.00305932	0.100946	0.00251084	0.00372739	1	Human_modification_distance
-0.389775	0.00306146	0.100928	0.00251268	0.00372986	1	Human_modification_distance
-0.389549	0.00306359	0.10091	0.00251453	0.00373233	1	Human_modification_distance
-0.389323	0.00306573	0.100892	0.00251637	0.00373481	1	Human_modification_distance
-0.389098	0.00306787	0.100875	0.00251821	0.00373728	1	Human_modification_distance
-0.388872	0.00307001	0.100857	0.00252005	0.00373976	1	Human_modification_distance
-0.388647	0.00307215	0.100839	0.0025219	0.00374223	1	Human_modification_distance
-0.388421	0.00307429	0.100821	0.00252374	0.00374471	1	Human_modification_distance
-0.388196	0.00307643	0.100804	0.00252559	0.00374719	1	Human_modification_distance
-0.38797	0.00307857	0.100786	0.00252744	0.00374967	1	Human_modification_distance
-0.387744	0.00308072	0.100768	0.00252928	0.00375215	1	Human_modification_distance
-0.387519	0.00308286	0.100751	0.00253113	0.00375463	1	Human_modification_distance
-0.387293	0.00308501	0.100733	0.00253298	0.00375711	1	Human_modification_distance
-0.387068	0.00308715	0.100715	0.00253483	0.00375959	1	Human_modification_distance
-0.386842	0.0030893	0.100698	0.00253668	0.00376208	1	Human_modification_distance
-0.386617	0.00309145	0.10068	0.00253854	0.00376456	1	Human_modification_distance
-0.386391	0.0030936	0.100662	0.00254039	0.00376705	1	Human_modification_distance
-0.386166	0.00309575	0.100645	0.00254224	0.00376954	1	Human_modification_distance
-0.38594	0.0030979	0.100627	0.0025441	0.00377203	1	Human_modification_distance
-0.385714	0.00310005	0.10061	0.00254595	0.00377452	1	Human_modification_distance
-0.385489	0.00310221	0.100592	0.00254781	0.00377701	1	Human_modification_distance
-0.385263	0.00310436	0.100574	0.00254967	0.0037795	1	Human_modification_distance
-0.385038	0.00310651	0.100557	0.00255153	0.00378199	1	Human_modification_distance
-0.384812	0.00310867	0.100539	0.00255338	0.00378448	1	Human_modification_distance
-0.384587	0.00311083	0.100522	0.00255524	0.00378698	1	Human_modification_distance
-0.384361	0.00311298	0.100504	0.00255711	0.00378948	1	Human_modification_distance
-0.384135	0.00311514	0.100487	0.00255897	0.00379197	1	Human_modification_distance
-0.38391	0.0031173	0.100469	0.00256083	0.00379447	1	Human_modification_distance
-0.383684	0.00311946	0.100452	0.00256269	0.00379697	1	Human_modification_distance
-0.383459	0.00312163	0.100434	0.00256456	0.00379947	1	Human_modification_distance
-0.383233	0.00312379	0.100417	0.00256642	0.00380197	1	Human_modification_distance
-0.383008	0.00312595	0.100399	0.00256829	0.00380447	1	Human_modification_distance
-0.382782	0.00312812	0.100382	0.00257015	0.00380698	1	Human_modification_distance
-0.382557	0.00313028	0.100364	0.00257202	0.00380948	1	Human_modification_distance
-0.382331	0.00313245	0.100347	0.00257389	0.00381199	1	Human_modification_distance
-0.382105	0.00313461	0.100329	0.00257576	0.00381449	1	Human_modification_distance
-0.38188	0.00313678	0.100312	0.00257763	0.003817	1	Human_modification_distance
-0.381654	0.00313895	0.100295	0.0025795	0.00381951	1	Human_modification_distance
-0.381429	0.00314112	0.100277	0.00258137	0.00382202	1	Human_modification_distance
-0.381203	0.00314329	0.10026	0.00258324	0.00382453	1	Human_modification_distance
-0.380978	0.00314546	0.100242	0.00258512	0.00382704	1	Human_modification_distance
-0.380752	0.00314764	0.100225	0.00258699	0.00382955	1	Human_modification_distance
-0.380526	0.00314981	0.100208	0.00258887	0.00383207	1	Human_modification_distance
-0.380301	0.00315199	0.10019	0.00259074	0.00383458	1	Human_modification_distance
-0.380075	0.00315416	0.100173	0.00259262	0.0038371	1	Human_modification_distance
-0.37985	0.00315634	0.100156	0.0025945	0.00383961	1	Human_modification_distance
-0.379624	0.00315852	0.100138	0.00259638	0.00384213	1	Human_modification_distance
-0.379399	0.00316069	0.100121	0.00259826	0.00384465	1	Human_modification_distance
-0.379173	0.00316287	0.100104	0.00260014	0.00384717	1	Human_modification_distance
-0.378948	0.00316505	0.100086	0.00260202	0.00384969	1	Human_modification_distance
-0.378722	0.00316724	0.100069	0.0026039	0.00385221	1	Human_modification_distance
-0.378496	0.00316942	0.100052	0.00260578	0.00385474	1	Human_modification_distance
-0.378271	0.0031716	0.100035	0.00260766	0.00385726	1	Human_modification_distance
-0.378045	0.00317379	0.100017	0.00260955	0.00385979	1	Human_modification_distance
-0.37782	0.00317597	0.1	0.00261143	0.00386231	1	Human_modification_distance
-0.377594	0.00317816	0.0999829	0.00261332	0.00386484	1	Human_modification_distance
-0.377369	0.00318034	0.0999657	0.00261521	0.00386737	1	Human_modification_distance
-0.377143	0.00318253	0.0999485	0.0026171	0.0038699	1	Human_modification_distance
-0.376917	0.00318472	0.0999313	0.00261898	0.00387243	1	Human_modification_distance
-0.376692	0.00318691	0.0999141	0.00262087	0.00387496	1	Human_modification_distance
-0.376466	0.0031891	0.0998969	0.00262276	0.00387749	1	Human_modification_distance
-0.376241	0.00319129	0.0998797	0.00262466	0.00388002	1	Human_modification_distance
-0.376015	0.00319349	0.0998626	0.00262655	0.00388256	1	Human_modification_distance
-0.37579	0.00319568	0.0998454	0.00262844	0.00388509	1	Human_modification_distance
-0.375564	0.00319787	0.0998283	0.00263033	0.00388763	1	Human_modification_distance
-0.375338	0.00320007	0.0998111	0.00263223	0.00389017	1	Human_modification_distance
-0.375113	0.00320227	0.099794	0.00263412	0.00389271	1	Human_modification_distance
-0.374887	0.00320446	0.0997769	0.00263602	0.00389525	1	Human_modification_distance
-0.374662	0.00320666	0.0997598	0.00263792	0.00389779	1	Human_modification_distance
-0.374436	0.00320886	0.0997427	0.00263982	0.00390033	1	Human_modification_distance
-0.374211	0.00321106	0.0997256	0.00264171	0.00390287	1	Human_modification_distance
-0.373985	0.00321326	0.0997085	0.00264361	0.00390542	1	Human_modification_distance
-0.37376	0.00321546	0.0996915	0.00264551	0.00390796	1	Human_modification_distance
-0.373534	0.00321767	0.0996744	0.00264742	0.00391051	1	Human_modification_distance
-0.373308	0.00321987	0.0996574	0.00264932	0.00391306	1	Human_modification_distance
-0.373083	0.00322208	0.0996404	0.00265122	0.0039156	1	Human_modification_distance
-0.372857	0.00322428	0.0996233	0.00265313	0.00391815	1	Human_modification_distance
-0.372632	0.00322649	0.0996063	0.00265503	0.0039207	1	Human_modification_distance
-0.372406	0.0032287	0.0995893	0.00265694	0.00392325	1	Human_modification_distance
-0.372181	0.0032309	0.0995723	0.00265884	0.00392581	1	Human_modification_distance
-0.371955	0.00323311	0.0995553	0.00266075	0.00392836	1	Human_modification_distance
-0.371729	0.00323532	0.0995384	0.00266266	0.00393091	1	Human_modification_distance
-0.371504	0.00323754	0.0995214	0.00266457	0.00393347	1	Human_modification_distance
-0.371278	0.00323975	0.0995045	0.00266648	0.00393603	1	Human_modification_distance
-0.371053	0.00324196	0.0994875	0.00266839	0.00393858	1	Human_modification_distance
-0.370827	0.00324418	0.0994706	0.0026703	0.00394114	1	Human_modification_distance
-0.370602	0.00324639	0.0994537	0.00267221	0.0039437	1	Human_modification_distance
-0.370376	0.00324861	0.0994368	0.00267412	0.00394626	1	Human_modification_distance
-0.370151	0.00325082	0.0994199	0.00267604	0.00394882	1	Human_modification_distance
-0.369925	0.00325304	0.099403	0.00267795	0.00395139	1	Human_modification_distance
-0.369699	0.00325526	0.0993861	0.00267987	0.00395395	1	Human_modification_distance
-0.369474	0.00325748	0.0993692	0.00268179	0.00395652	1	Human_modification_distance
-0.369248	0.0032597	0.0993523	0.0026837	0.00395908	1	Human_modification_distance
-0.369023	0.00326192	0.0993355	0.00268562	0.00396165	1	Human_modification_distance
-0.368797	0.00326415	0.0993187	0.00268754	0.00396422	1	Human_modification_distance
-0.368572	0.00326637	0.0993018	0.00268946	0.00396678	1	Human_modification_distance
-0.368346	0.00326859	0.099285	0.00269138	0.00396935	1	Human_modification_distance
-0.36812	0.00327082	0.0992682	0.0026933	0.00397193	1	Human_modification_distance
-0.367895	0.00327305	0.0992514	0.00269522	0.0039745	1	Human_modification_distance
-0.367669	0.00327527	0.0992346	0.00269715	0.00397707	1	Human_modification_distance
-0.367444	0.0032775	0.0992178	0.00269907	0.00397965	1	Human_modification_distance
-0.367218	0.00327973	0.0992011	0.002701	0.00398222	1	Human_modification_distance
-0.366993	0.00328196	0.0991843	0.00270292	0.0039848	1	Human_modification_distance
-0.366767	0.00328419	0.0991675	0.00270485	0.00398737	1	Human_modification_distance
-0.366541	0.00328642	0.0991508	0.00270678	0.00398995	1	Human_modification_distance
-0.366316	0.00328866	0.0991341	0.00270871	0.00399253	1	Human_modification_distance
-0.36609	0.00329089	0.0991174	0.00271063	0.00399511	1	Human_modification_distance
-0.365865	0.00329313	0.0991006	0.00271256	0.00399769	1	Human_modification_distance
-0.365639	0.00329536	0.0990839	0.0027145	0.00400028	1	Human_modification_distance
-0.365414	0.0032976	0.0990673	0.00271643	0.00400286	1	Human_modification_distance
-0.365188	0.00329984	0.0990506	0.00271836	0.00400544	1	Human_modification_distance
-0.364963	0.00330207	0.0990339	0.00272029	0.00400803	1	Human_modification_distance
-0.364737	0.00330431	0.0990173	0.00272223	0.00401062	1	Human_modification_distance
-0.364511	0.00330655	0.0990006	0.00272416	0.0040132	1	Human_modification_distance
-0.364286	0.0033088	0.098984	0.0027261	0.00401579	1	Human_modification_distance
-0.36406	0.00331104	0.0989673	0.00272803	0.00401838	1	Human_modification_distance
-0.363835	0.00331328	0.0989507	0.00272997	0.00402097	1	Human_modification_distance
-0.363609	0.00331553	0.0989341	0.00273191	0.00402356	1	Human_modification_distance
-0.363384	0.00331777	0.0989175	0.00273385	0.00402616	1	Human_modification_distance
-0.363158	0.00332002	0.0989009	0.00273579	0.00402875	1	Human_modification_distance
-0.362932	0.00332226	0.0988843	0.00273773	0.00403135	1	Human_modification_distance
-0.362707	0.00332451	0.0988678	0.00273967	0.00403394	1	Human_modification_distance
-0.362481	0.00332676	0.0988512	0.00274162	0.00403654	1	Human_modification_distance
-0.362256	0.00332901	0.0988347	0.00274356	0.00403914	1	Human_modification_distance
-0.36203	0.00333126	0.0988181	0.0027455	0.00404174	1	Human_modification_distance
-0.361805	0.00333351	0.0988016	0.00274745	0.00404434	1	Human_modification_distance
-0.361579	0.00333576	0.0987851	0.00274939	0.00404694	1	Human_modification_distance
-0.361354	0.00333802	0.0987686	0.00275134	0.00404954	1	Human_modification_distance
-0.361128	0.00334027	0.0987521	0.00275329	0.00405214	1	Human_modification_distance
-0.360902	0.00334253	0.0987356	0.00275524	0.00405475	1	Human_modification_distance
-0.360677	0.00334478	0.0987191	0.00275719	0.00405735	1	Human_modification_distance
-0.360451	0.00334704	0.0987027	0.00275914	0.00405996	1	Human_modification_distance
-0.360226	0.0033493	0.0986862	0.00276109	0.00406257	1	Human_modification_distance
-0.36	0.00335156	0.0986697	0.00276304	0.00406517	1	Human_modification_distance
-0.359775	0.00335382	0.0986533	0.00276499	0.00406778	1	Human_modification_distance
-0.359549	0.00335608	0.0986369	0.00276695	0.00407039	1	Human_modification_distance
-0.359323	0.00335834	0.0986205	0.0027689	0.00407301	1	Human_modification_distance
-0.359098	0.0033606	0.0986041	0.00277085	0.00407562	1	Human_modification_distance
-0.358872	0.00336287	0.0985877	0.00277281	0.00407823	1	Human_modification_distance
-0.358647	0.00336513	0.0985713	0.00277477	0.00408085	1	Human_modification_distance
-0.358421	0.0033674	0.0985549	0.00277672	0.00408346	1	Human_modification_distance
-0.358196	0.00336966	0.0985385	0.00277868	0.00408608	1	Human_modification_distance
-0.35797	0.00337193	0.0985222	0.00278064	0.0040887	1	Human_modification_distance
-0.357744	0.0033742	0.0985058	0.0027826	0.00409131	1	Human_modification_distance
-0.357519	0.00337647	0.0984895	0.00278456	0.00409393	1	Human_modification_distance
-0.357293	0.00337874	0.0984732	0.00278653	0.00409655	1	Human_modification_distance
-0.357068	0.00338101	0.0984569	0.00278849	0.00409918	1	Human_modification_distance
-0.356842	0.00338328	0.0984406	0.00279045	0.0041018	1	Human_modification_distance
-0.356617	0.00338555	0.0984243	0.00279242	0.00410442	1	Human_modification_distance
-0.356391	0.00338783	0.098408	0.00279438	0.00410705	1	Human_modification_distance
-0.356166	0.0033901	0.0983917	0.00279635	0.00410967	1	Human_modification_distance
-0.35594	0.00339238	0.0983754	0.00279831	0.0041123	1	Human_modification_distance
-0.355714	0.00339466	0.0983592	0.00280028	0.00411493	1	Human_modification_distance
-0.355489	0.00339693	0.0983429	0.00280225	0.00411756	1	Human_modification_distance
-0.355263	0.00339921	0.0983267	0.00280422	0.00412019	1	Human_modification_distance
-0.355038	0.00340149	0.0983105	0.00280619	0.00412282	1	Human_modification_distance
-0.354812	0.00340377	0.0982943	0.00280816	0.00412545	1	Human_modification_distance
-0.354587	0.00340605	0.0982781	0.00281013	0.00412808	1	Human_modification_distance
-0.354361	0.00340834	0.0982619	0.0028121	0.00413072	1	Human_modification_distance
-0.354135	0.00341062	0.0982457	0.00281408	0.00413335	1	Human_modification_distance
-0.35391	0.0034129	0.0982295	0.00281605	0.00413599	1	Human_modification_distance
-0.353684	0.00341519	0.0982133	0.00281803	0.00413863	1	Human_modification_distance
-0.353459	0.00341747	0.0981972	0.00282	0.00414127	1	Human_modification_distance
-0.353233	0.00341976	0.0981811	0.00282198	0.0041439	1	Human_modification_distance
-0.353008	0.00342205	0.0981649	0.00282396	0.00414655	1	Human_modification_distance
-0.352782	0.00342434	0.0981488	0.00282594	0.00414919	1	Human_modification_distance
-0.352557	0.00342663	0.0981327	0.00282792	0.00415183	1	Human_modification_distance
-0.352331	0.00342892	0.0981166	0.0028299	0.00415447	1	Human_modification_distance
-0.352105	0.00343121	0.0981005	0.00283188	0.00415712	1	Human_modification_distance
-0.35188	0.0034335	0.0980844	0.00283386	0.00415976	1	Human_modification_distance
-0.351654	0.00343579	0.0980683	0.00283584	0.00416241	1	Human_modification_distance
-0.351429	0.00343809	0.0980523	0.00283782	0.00416506	1	Human_modification_distance
-0.351203	0.00344038	0.0980362	0.00283981	0.0041677	1	Human_modification_distance
-0.350978	0.00344268	0.0980202	0.00284179	0.00417035	1	Human_modification_distance
-0.350752	0.00344498	0.0980041	0.00284378	0.004173	1	Human_modification_distance
-0.350526	0.00344727	0.0979881	0.00284577	0.00417566	1	Human_modification_distance
-0.350301	0.00344957	0.0979721	0.00284775	0.00417831	1	Human_modification_distance
-0.350075	0.00345187	0.0979561	0.00284974	0.00418096	1	Human_modification_distance
-0.34985	0.00345417	0.0979401	0.00285173	0.00418362	1	Human_modification_distance
-0.349624	0.00345647	0.0979241	0.00285372	0.00418627	1	Human_modification_distance
-0.349399	0.00345878	0.0979082	0.00285571	0.00418893	1	Human_modification_distance
-0.349173	0.00346108	0.0978922	0.0028577	0.00419159	1	Human_modification_distance
-0.348947	0.00346339	0.0978763	0.0028597	0.00419425	1	Human_modification_distance
-0.348722	0.00346569	0.0978603	0.00286169	0.00419691	1	Human_modification_distance
-0.348496	0.003468	0.0978444	0.00286368	0.00419957	1	Human_modification_distance
-0.348271	0.0034703	0.0978285	0.00286568	0.00420223	1	Human_modification_distance
-0.348045	0.00347261	0.0978126	0.00286767	0.00420489	1	Human_modification_distance
-0.34782	0.00347492	0.0977967	0.00286967	0.00420756	1	Human_modification_distance
-0.347594	0.00347723	0.0977808	0.00287167	0.00421022	1	Human_modification_distance
-0.347369	0.00347954	0.0977649	0.00287367	0.00421289	1	Human_modification_distance
-0.347143	0.00348185	0.097749	0.00287566	0.00421555	1	Human_modification_distance
-0.346917	0.00348417	0.0977332	0.00287766	0.00421822	1	Human_modification_distance
-0.346692	0.00348648	0.0977173	0.00287967	0.00422089	1	Human_modification_distance
-0.346466	0.00348879	0.0977015	0.00288167	0.00422356	1	Human_modification_distance
-0.346241	0.00349111	0.0976857	0.00288367	0.00422623	1	Human_modification_distance
-0.346015	0.00349343	0.0976698	0.00288567	0.0042289	1	Human_modification_distance
-0.34579	0.00349574	0.097654	0.00288768	0.00423158	1	Human_modification_distance
-0.345564	0.00349806	0.0976382	0.00288968	0.00423425	1	Human_modification_distance
-0.345338	0.00350038	0.0976224	0.00289169	0.00423693	1	Human_modification_distance
-0.345113	0.0035027	0.0976067	0.00289369	0.0042396	1	Human_modification_distance
-0.344887	0.00350502	0.0975909	0.0028957	0.00424228	1	Human_modification_distance
-0.344662	0.00350734	0.0975751	0.00289771	0.00424496	1	Human_modification_distance
-0.344436	0.00350966	0.0975594	0.00289972	0.00424764	1	Human_modification_distance
-0.344211	0.00351199	0.0975437	0.00290173	0.00425032	1	Human_modification_distance
-0.343985	0.00351431	0.0975279	0.00290374	0.004253	1	Human_modification_distance
-0.34376	0.00351664	0.0975122	0.00290575	0.00425568	1	Human_modification_distance
-0.343534	0.00351896	0.0974965	0.00290776	0.00425837	1	Human_modification_distance
-0.343308	0.00352129	0.0974808	0.00290977	0.00426105	1	Human_modification_distance
-0.343083	0.00352362	0.0974651	0.00291179	0.00426374	1	Human_modification_distance
-0.342857	0.00352595	0.0974494	0.0029138	0.00426642	1	Human_modification_distance
-0.342632	0.00352828	0.0974338	0.00291582	0.00426911	1	Human_modification_distance
-0.342406	0.00353061	0.0974181	0.00291783	0.0042718	1	Human_modification_distance
-0.342181	0.00353294	0.0974025	0.00291985	0.00427449	1	Human_modification_distance
-0.341955	0.00353527	0.0973868	0.00292187	0.00427718	1	Human_modification_distance
-0.341729	0.00353761	0.0973712	0.00292389	0.00427987	1	Human_modification_distance
-0.341504	0.00353994	0.0973556	0.00292591	0.00428256	1	Human_modification_distance
-0.341278	0.00354228	0.09734	0.00292793	0.00428526	1	Human_modification_distance
-0.341053	0.00354461	0.0973244	0.00292995	0.00428795	1	Human_modification_distance
-0.340827	0.00354695	0.0973088	0.00293197	0.00429065	1	Human_modification_distance
-0.340602	0.00354929	0.0972933	0.00293399	0.00429334	1	Human_modification_distance
-0.340376	0.00355163	0.0972777	0.00293602	0.00429604	1	Human_modification_distance
-0.34015	0.00355397	0.0972621	0.00293804	0.00429874	1	Human_modification_distance
-0.339925	0.00355631	0.0972466	0.00294007	0.00430144	1	Human_modification_distance
-0.339699	0.00355865	0.0972311	0.00294209	0.00430414	1	Human_modification_distance
-0.339474	0.003561	0.0972155	0.00294412	0.00430684	1	Human_modification_distance
-0.339248	0.00356334	0.0972	0.00294615	0.00430954	1	Human_modification_distance
-0.339023	0.00356568	0.0971845	0.00294818	0.00431225	1	Human_modification_distance
-0.338797	0.00356803	0.097169	0.00295021	0.00431495	1	Human_modification_distance
-0.338572	0.00357038	0.0971535	0.00295224	0.00431766	1	Human_modification_distance
-0.338346	0.00357272	0.0971381	0.00295427	0.00432037	1	Human_modification_distance
-0.33812	0.00357507	0.0971226	0.0029563	0.00432307	1	Human_modification_distance
-0.337895	0.00357742	0.0971072	0.00295833	0.00432578	1	Human_modification_distance
-0.337669	0.00357977	0.0970917	0.00296037	0.00432849	1	Human_modification_distance
-0.337444	0.00358212	0.0970763	0.0029624	0.0043312	1	Human_modification_distance
-0.337218	0.00358447	0.0970609	0.00296444	0.00433392	1	Human_modification_distance
-0.336993	0.00358683	0.0970455	0.00296647	0.00433663	1	Human_modification_distance
-0.336767	0.00358918	0.0970301	0.00296851	0.00433934	1	Human_modification_distance
-0.336541	0.00359153	0.0970147	0.00297055	0.00434206	1	Human_modification_distance
-0.336316	0.00359389	0.0969993	0.00297258	0.00434477	1	Human_modification_distance
-0.33609	0.00359625	0.0969839	0.00297462	0.00434749	1	Human_modification_distance
-0.335865	0.0035986	0.0969686	0.00297666	0.00435021	1	Human_modification_distance
-0.335639	0.00360096	0.0969532	0.0029787	0.00435293	1	Human_modification_distance
-0.335414	0.00360332	0.0969379	0.00298075	0.00435565	1	Human_modification_distance
-0.335188	0.00360568	0.0969225	0.00298279	0.00435837	1	Human_modification_distance
-0.334963	0.00360804	0.0969072	0.00298483	0.00436109	1	Human_modification_distance
-0.334737	0.0036104	0.0968919	0.00298687	0.00436381	1	Human_modification_distance
-0.334511	0.00361277	0.0968766	0.00298892	0.00436654	1	Human_modification_distance
-0.334286	0.00361513	0.0968613	0.00299097	0.00436926	1	Human_modification_distance
-0.33406	0.00361749	0.096846	0.00299301	0.00437199	1	Human_modification_distance
-0.333835	0.00361986	0.0968308	0.00299506	0.00437472	1	Human_modification_distance
-0.333609	0.00362223	0.0968155	0.00299711	0.00437744	1	Human_modification_distance
-0.333384	0.00362459	0.0968003	0.00299916	0.00438017	1	Human_modification_distance
-0.333158	0.00362696	0.096785	0.00300121	0.0043829	1	Human_modification_distance
-0.332932	0.00362933	0.0967698	0.00300326	0.00438563	1	Human_modification_distance
-0.332707	0.0036317	0.0967546	0.00300531	0.00438837	1	Human_modification_distance
-0.332481	0.00363407	0.0967394	0.00300736	0.0043911	1	Human_modification_distance
-0.332256	0.00363644	0.0967242	0.00300941	0.00439383	1	Human_modification_distance
-0.33203	0.00363882	0.096709	0.00301147	0.00439657	1	Human_modification_distance
-0.331805	0.00364119	0.0966938	0.00301352	0.00439931	1	Human_modification_distance
-0.331579	0.00364356	0.0966787	0.00301558	0.00440204	1	Human_modification_distance
-0.331354	0.00364594	0.0966635	0.00301763	0.00440478	1	Human_modification_distance
-0.331128	0.00364832	0.0966484	0.00301969	0.00440752	1	Human_modification_distance
-0.330902	0.00365069	0.0966332	0.00302175	0.00441026	1	Human_modification_distance
-0.330677	0.00365307	0.0966181	0.0030238	0.004413	1	Human_modification_distance
-0.330451	0.00365545	0.096603	0.00302586	0.00441574	1	Human_modification_distance
-0.330226	0.00365783	0.0965879	0.00302792	0.00441849	1	Human_modification_distance
-0.33	0.00366021	0.0965728	0.00302999	0.00442123	1	Human_modification_distance
-0.329775	0.00366259	0.0965577	0.00303205	0.00442398	1	Human_modification_distance
-0.329549	0.00366498	0.0965426	0.00303411	0.00442672	1	Human_modification_distance
-0.329323	0.00366736	0.0965276	0.00303617	0.00442947	1	Human_modification_distance
-0.329098	0.00366974	0.0965125	0.00303824	0.00443222	1	Human_modification_distance
-0.328872	0.00367213	0.0964975	0.0030403	0.00443497	1	Human_modification_distance
-0.328647	0.00367452	0.0964824	0.00304237	0.00443772	1	Human_modification_distance
-0.328421	0.0036769	0.0964674	0.00304443	0.00444047	1	Human_modification_distance
-0.328196	0.00367929	0.0964524	0.0030465	0.00444322	1	Human_modification_distance
-0.32797	0.00368168	0.0964374	0.00304857	0.00444598	1	Human_modification_distance
-0.327744	0.00368407	0.0964224	0.00305064	0.00444873	1	Human_modification_distance
-0.327519	0.00368646	0.0964074	0.00305271	0.00445149	1	Human_modification_distance
-0.327293	0.00368885	0.0963924	0.00305478	0.00445424	1	Human_modification_distance
-0.327068	0.00369124	0.0963775	0.00305685	0.004457	1	Human_modification_distance
-0.326842	0.00369364	0.0963625	0.00305892	0.00445976	1	Human_modification_distance
-0.326617	0.00369603	0.0963476	0.003061	0.00446252	1	Human_modification_distance
-0.326391	0.00369843	0.0963327	0.00306307	0.00446528	1	Human_modification_distance
-0.326166	0.00370082	0.0963177	0.00306514	0.00446804	1	Human_modification_distance
-0.32594	0.00370322	0.0963028	0.00306722	0.0044708	1	Human_modification_distance
-0.325714	0.00370562	0.0962879	0.0030693	0.00447357	1	Human_modification_distance
-0.325489	0.00370802	0.096273	0.00307137	0.00447633	1	Human_modification_distance
-0.325263	0.00371042	0.0962582	0.00307345	0.0044791	1	Human_modification_distance
-0.325038	0.00371282	0.0962433	0.00307553	0.00448186	1	Human_modification_distance
-0.324812	0.00371522	0.0962284	0.00307761	0.00448463	1	Human_modification_distance
-0.324587	0.00371762	0.0962136	0.00307969	0.0044874	1	Human_modification_distance
-0.324361	0.00372002	0.0961987	0.00308177	0.00449017	1	Human_modification_distance
-0.324135	0.00372243	0.0961839	0.00308385	0.00449294	1	Human_modification_distance
-0.32391	0.00372483	0.0961691	0.00308593	0.00449571	1	Human_modification_distance
-0.323684	0.00372724	0.0961543	0.00308802	0.00449848	1	Human_modification_distance
-0.323459	0.00372965	0.0961395	0.0030901	0.00450125	1	Human_modification_distance
-0.323233	0.00373205	0.0961247	0.00309219	0.00450403	1	Human_modification_distance
-0.323008	0.00373446	0.0961099	0.00309427	0.0045068	1	Human_modification_distance
-0.322782	0.00373687	0.0960952	0.00309636	0.00450958	1	Human_modification_distance
-0.322557	0.00373928	0.0960804	0.00309845	0.00451236	1	Human_modification_distance
-0.322331	0.00374169	0.0960657	0.00310053	0.00451514	1	Human_modification_distance
-0.322105	0.00374411	0.0960509	0.00310262	0.00451792	1	Human_modification_distance
-0.32188	0.00374652	0.0960362	0.00310471	0.0045207	1	Human_modification_distance
-0.321654	0.00374893	0.0960215	0.0031068	0.00452348	1	Human_modification_distance
-0.321429	0.00375135	0.0960068	0.0031089	0.00452626	1	Human_modification_distance
-0.321203	0.00375376	0.0959921	0.00311099	0.00452904	1	Human_modification_distance
-0.320978	0.00375618	0.0959774	0.00311308	0.00453183	1	Human_modification_distance
-0.320752	0.0037586	0.0959627	0.00311517	0.00453461	1	Human_modification_distance
-0.320526	0.00376102	0.095948	0.00311727	0.0045374	1	Human_modification_distance
-0.320301	0.00376344	0.0959334	0.00311936	0.00454019	1	Human_modification_distance
-0.320075	0.00376586	0.0959188	0.00312146	0.00454298	1	Human_modification_distance
-0.31985	0.00376828	0.0959041	0.00312356	0.00454577	1	Human_modification_distance
-0.319624	0.0037707	0.0958895	0.00312565	0.00454856	1	Human_modification_distance
-0.319399	0.00377312	0.0958749	0.00312775	0.00455135	1	Human_modification_distance
-0.319173	0.00377555	0.0958603	0.00312985	0.00455414	1	Human_modification_distance
-0.318947	0.00377797	0.0958457	0.00313195	0.00455693	1	Human_modification_distance
-0.318722	0.0037804	0.0958311	0.00313405	0.00455973	1	Human_modification_distance
-0.318496	0.00378282	0.0958165	0.00313616	0.00456252	1	Human_modification_distance
-0.318271	0.00378525	0.095802	0.00313826	0.00456532	1	Human_modification_distance
-0.318045	0.00378768	0.0957874	0.00314036	0.00456812	1	Human_modification_distance
-0.31782	0.00379011	0.0957729	0.00314246	0.00457092	1	Human_modification_distance
-0.317594	0.00379254	0.0957583	0.00314457	0.00457372	1	Human_modification_distance
-0.317369	0.00379497	0.0957438	0.00314668	0.00457652	1	Human_modification_distance
-0.317143	0.0037974	0.0957293	0.00314878	0.00457932	1	Human_modification_distance
-0.316917	0.00379983	0.0957148	0.00315089	0.00458212	1	Human_modification_distance
-0.316692	0.00380227	0.0957003	0.003153	0.00458492	1	Human_modification_distance
-0.316466	0.0038047	0.0956858	0.00315511	0.00458773	1	Human_modification_distance
-0.316241	0.00380713	0.0956714	0.00315722	0.00459053	1	Human_modification_distance
-0.316015	0.00380957	0.0956569	0.00315933	0.00459334	1	Human_modification_distance
-0.31579	0.00381201	0.0956425	0.00316144	0.00459615	1	Human_modification_distance
-0.315564	0.00381445	0.095628	0.00316355	0.00459896	1	Human_modification_distance
-0.315338	0.00381688	0.0956136	0.00316566	0.00460176	1	Human_modification_distance
-0.315113	0.00381932	0.0955992	0.00316777	0.00460458	1	Human_modification_distance
-0.314887	0.00382176	0.0955848	0.00316989	0.00460739	1	Human_modification_distance
-0.314662	0.00382421	0.0955704	0.003172	0.0046102	1	Human_modification_distance
-0.314436	0.00382665	0.095556	0.00317412	0.00461301	1	Human_modification_distance
-0.314211	0.00382909	0.0955416	0.00317624	0.00461583	1	Human_modification_distance
-0.313985	0.00383154	0.0955272	0.00317835	0.00461864	1	Human_modification_distance
-0.31376	0.00383398	0.0955129	0.00318047	0.00462146	1	Human_modification_distance
-0.313534	0.00383643	0.0954985	0.00318259	0.00462428	1	Human_modification_distance
-0.313308	0.00383887	0.0954842	0.00318471	0.00462709	1	Human_modification_distance
-0.313083	0.00384132	0.0954699	0.00318683	0.00462991	1	Human_modification_distance
-0.312857	0.00384377	0.0954556	0.00318895	0.00463273	1	Human_modification_distance
-0.312632	0.00384622	0.0954413	0.00319107	0.00463555	1	Human_modification_distance
-0.312406	0.00384867	0.095427	0.0031932	0.00463838	1	Human_modification_distance
-0.312181	0.00385112	0.0954127	0.00319532	0.0046412	1	Human_modification_distance
-0.311955	0.00385357	0.0953984	0.00319745	0.00464402	1	Human_modification_distance
-0.311729	0.00385602	0.0953841	0.00319957	0.00464685	1	Human_modification_distance
-0.311504	0.00385848	0.0953699	0.0032017	0.00464968	1	Human_modification_distance
-0.311278	0.00386093	0.0953556	0.00320382	0.0046525	1	Human_modification_distance
-0.311053	0.00386339	0.0953414	0.00320595	0.00465533	1	Human_modification_distance
-0.310827	0.00386585	0.0953272	0.00320808	0.00465816	1	Human_modification_distance
-0.310602	0.0038683	0.095313	0.00321021	0.00466099	1	Human_modification_distance
-0.310376	0.00387076	0.0952988	0.00321234	0.00466382	1	Human_modification_distance
-0.31015	0.00387322	0.0952846	0.00321447	0.00466665	1	Human_modification_distance
-0.309925	0.00387568	0.0952704	0.0032166	0.00466949	1	Human_modification_distance
-0.309699	0.00387814	0.0952562	0.00321873	0.00467232	1	Human_modification_distance
-0.309474	0.0038806	0.0952421	0.00322087	0.00467516	1	Human_modification_distance
-0.309248	0.00388306	0.0952279	0.003223	0.00467799	1	Human_modification_distance
-0.309023	0.00388553	0.0952138	0.00322513	0.00468083	1	Human_modification_distance
-0.308797	0.00388799	0.0951996	0.00322727	0.00468367	1	Human_modification_distance
-0.308572	0.00389046	0.0951855	0.00322941	0.00468651	1	Human_modification_distance
-0.308346	0.00389292	0.0951714	0.00323154	0.00468935	1	Human_modification_distance
-0.30812	0.00389539	0.0951573	0.00323368	0.00469219	1	Human_modification_distance
-0.307895	0.00389786	0.0951432	0.00323582	0.00469503	1	Human_modification_distance
-0.307669	0.00390033	0.0951291	0.00323796	0.00469787	1	Human_modification_distance
-0.307444	0.0039028	0.0951151	0.0032401	0.00470072	1	Human_modification_distance
-0.307218	0.00390527	0.095101	0.00324224	0.00470356	1	Human_modification_distance
-0.306993	0.00390774	0.095087	0.00324438	0.00470641	1	Human_modification_distance
-0.306767	0.00391021	0.0950729	0.00324652	0.00470925	1	Human_modification_distance
-0.306541	0.00391268	0.0950589	0.00324867	0.0047121	1	Human_modification_distance
-0.306316	0.00391516	0.0950449	0.00325081	0.00471495	1	Human_modification_distance
-0.30609	0.00391763	0.0950309	0.00325295	0.0047178	1	Human_modification_distance
-0.305865	0.00392011	0.0950169	0.0032551	0.00472065	1	Human_modification_distance
-0.305639	0.00392258	0.0950029	0.00325725	0.0047235	1	Human_modification_distance
-0.305414	0.00392506	0.0949889	0.00325939	0.00472636	1	Human_modification_distance
-0.305188	0.00392754	0.094975	0.00326154	0.00472921	1	Human_modification_distance
-0.304963	0.00393002	0.094961	0.00326369	0.00473206	1	Human_modification_distance
-0.304737	0.0039325	0.0949471	0.00326584	0.00473492	1	Human_modification_distance
-0.304511	0.00393498	0.0949331	0.00326799	0.00473778	1	Human_modification_distance
-0.304286	0.00393746	0.0949192	0.00327014	0.00474063	1	Human_modification_distance
-0.30406	0.00393994	0.0949053	0.00327229	0.00474349	1	Human_modification_distance
-0.303835	0.00394243	0.0948914	0.00327444	0.00474635	1	Human_modification_distance
-0.303609	0.00394491	0.0948775	0.0032766	0.00474921	1	Human_modification_distance
-0.303384	0.0039474	0.0948636	0.00327875	0.00475208	1	Human_modification_distance
-0.303158	0.00394988	0.0948497	0.0032809	0.00475494	1	Human_modification_distance
-0.302932	0.00395237	0.0948359	0.00328306	0.0047578	1	Human_modification_distance
-0.302707	0.00395486	0.094822	0.00328522	0.00476067	1	Human_modification_distance
-0.302481	0.00395734	0.0948082	0.00328737	0.00476353	1	Human_modification_distance
-0.302256	0.00395983	0.0947943	0.00328953	0.0047664	1	Human_modification_distance
-0.30203	0.00396232	0.0947805	0.00329169	0.00476927	1	Human_modification_distance
-0.301805	0.00396482	0.0947667	0.00329385	0.00477213	1	Human_modification_distance
-0.301579	0.00396731	0.0947529	0.00329601	0.004775	1	Human_modification_distance
-0.301353	0.0039698	0.0947391	0.00329817	0.00477787	1	Human_modification_distance
-0.301128	0.00397229	0.0947253	0.00330033	0.00478074	1	Human_modification_distance
-0.300902	0.00397479	0.0947116	0.00330249	0.00478362	1	Human_modification_distance
-0.300677	0.00397728	0.0946978	0.00330466	0.00478649	1	Human_modification_distance
-0.300451	0.00397978	0.0946841	0.00330682	0.00478936	1	Human_modification_distance
-0.300226	0.00398228	0.0946703	0.00330898	0.00479224	1	Human_modification_distance
-0.3	0.00398478	0.0946566	0.00331115	0.00479512	1	Human_modification_distance
-0.299775	0.00398727	0.0946429	0.00331332	0.00479799	1	Human_modification_distance
-0.299549	0.00398977	0.0946292	0.00331548	0.00480087	1	Human_modification_distance
-0.299323	0.00399228	0.0946155	0.00331765	0.00480375	1	Human_modification_distance
-0.299098	0.00399478	0.0946018	0.00331982	0.00480663	1	Human_modification_distance
-0.298872	0.00399728	0.0945881	0.00332199	0.00480951	1	Human_modification_distance
-0.298647	0.00399978	0.0945744	0.00332416	0.00481239	1	Human_modification_distance
-0.298421	0.00400229	0.0945608	0.00332633	0.00481528	1	Human_modification_distance
-0.298196	0.00400479	0.0945471	0.0033285	0.00481816	1	Human_modification_distance
-0.29797	0.0040073	0.0945335	0.00333067	0.00482105	1	Human_modification_distance
-0.297744	0.0040098	0.0945199	0.00333284	0.00482393	1	Human_modification_distance
-0.297519	0.00401231	0.0945063	0.00333502	0.00482682	1	Human_modification_distance
-0.297293	0.00401482	0.0944926	0.00333719	0.00482971	1	Human_modification_distance
-0.297068	0.00401733	0.0944791	0.00333937	0.0048326	1	Human_modification_distance
-0.296842	0.00401984	0.0944655	0.00334154	0.00483548	1	Human_modification_distance
-0.296617	0.00402235	0.0944519	0.00334372	0.00483838	1	Human_modification_distance
-0.296391	0.00402486	0.0944383	0.0033459	0.00484127	1	Human_modification_distance
-0.296166	0.00402737	0.0944248	0.00334808	0.00484416	1	Human_modification_distance
-0.29594	0.00402989	0.0944112	0.00335026	0.00484705	1	Human_modification_distance
-0.295714	0.0040324	0.0943977	0.00335244	0.00484995	1	Human_modification_distance
-0.295489	0.00403492	0.0943842	0.00335462	0.00485284	1	Human_modification_distance
-0.295263	0.00403743	0.0943707	0.0033568	0.00485574	1	Human_modification_distance
-0.295038	0.00403995	0.0943572	0.00335898	0.00485864	1	Human_modification_distance
-0.294812	0.00404247	0.0943437	0.00336116	0.00486154	1	Human_modification_distance
-0.294587	0.00404499	0.0943302	0.00336335	0.00486444	1	Human_modification_distance
-0.294361	0.00404751	0.0943167	0.00336553	0.00486734	1	Human_modification_distance
-0.294135	0.00405003	0.0943033	0.00336772	0.00487024	1	Human_modification_distance
-0.29391	0.00405255	0.0942898	0.0033699	0.00487314	1	Human_modification_distance
-0.293684	0.00405507	0.0942764	0.00337209	0.00487604	1	Human_modification_distance
-0.293459	0.00405759	0.094263	0.00337428	0.00487895	1	Human_modification_distance
-0.293233	0.00406012	0.0942495	0.00337646	0.00488185	1	Human_modification_distance
-0.293008	0.00406264	0.0942361	0.00337865	0.00488476	1	Human_modification_distance
-0.292782	0.00406517	0.0942227	0.00338084	0.00488767	1	Human_modification_distance
-0.292556	0.00406769	0.0942093	0.00338303	0.00489057	1	Human_modification_distance
-0.292331	0.00407022	0.094196	0.00338522	0.00489348	1	Human_modification_distance
-0.292105	0.00407275	0.0941826	0.00338741	0.00489639	1	Human_modification_distance
-0.29188	0.00407528	0.0941692	0.00338961	0.0048993	1	Human_modification_distance
-0.291654	0.00407781	0.0941559	0.0033918	0.00490222	1	Human_modification_distance
-0.291429	0.00408034	0.0941426	0.00339399	0.00490513	1	Human_modification_distance
-0.291203	0.00408287	0.0941292	0.00339619	0.00490804	1	Human_modification_distance
-0.290978	0.0040854	0.0941159	0.00339839	0.00491096	1	Human_modification_distance
-0.290752	0.00408793	0.0941026	0.00340058	0.00491387	1	Human_modification_distance
-0.290526	0.00409047	0.0940893	0.00340278	0.00491679	1	Human_modification_distance
-0.290301	0.004093	0.094076	0.00340498	0.00491971	1	Human_modification_distance
-0.290075	0.00409554	0.0940628	0.00340718	0.00492263	1	Human_modification_distance
-0.28985	0.00409807	0.0940495	0.00340937	0.00492555	1	Human_modification_distance
-0.289624	0.00410061	0.0940362	0.00341157	0.00492847	1	Human_modification_distance
-0.289399	0.00410315	0.094023	0.00341378	0.00493139	1	Human_modification_distance
-0.289173	0.00410569	0.0940098	0.00341598	0.00493431	1	Human_modification_distance
-0.288947	0.00410823	0.0939965	0.00341818	0.00493724	1	Human_modification_distance
-0.288722	0.00411077	0.0939833	0.00342038	0.00494016	1	Human_modification_distance
-0.288496	0.00411331	0.0939701	0.00342259	0.00494309	1	Human_modification_distance
-0.288271	0.00411585	0.0939569	0.00342479	0.00494601	1	Human_modification_distance
-0.288045	0.0041184	0.0939438	0.003427	0.00494894	1	Human_modification_distance
-0.28782	0.00412094	0.0939306	0.0034292	0.00495187	1	Human_modification_distance
-0.287594	0.00412348	0.0939174	0.00343141	0.0049548	1	Human_modification_distance
-0.287369	0.00412603	0.0939043	0.00343362	0.00495773	1	Human_modification_distance
-0.287143	0.00412858	0.0938911	0.00343582	0.00496066	1	Human_modification_distance
-0.286917	0.00413112	0.093878	0.00343803	0.00496359	1	Human_modification_distance
-0.286692	0.00413367	0.0938649	0.00344024	0.00496652	1	Human_modification_distance
-0.286466	0.00413622	0.0938518	0.00344245	0.00496946	1	Human_modification_distance
-0.286241	0.00413877	0.0938387	0.00344466	0.00497239	1	Human_modification_distance
-0.286015	0.00414132	0.0938256	0.00344688	0.00497533	1	Human_modification_distance
-0.28579	0.00414387	0.0938125	0.00344909	0.00497826	1	Human_modification_distance
-0.285564	0.00414643	0.0937995	0.0034513	0.0049812	1	Human_modification_distance
-0.285338	0.00414898	0.0937864	0.00345352	0.00498414	1	Human_modification_distance
-0.285113	0.00415153	0.0937734	0.00345573	0.00498708	1	Human_modification_distance
-0.284887	0.00415409	0.0937603	0.00345795	0.00499002	1	Human_modification_distance
-0.284662	0.00415664	0.0937473	0.00346016	0.00499296	1	Human_modification_distance
-0.284436	0.0041592	0.0937343	0.00346238	0.00499591	1	Human_modification_distance
-0.284211	0.00416176	0.0937213	0.0034646	0.00499885	1	Human_modification_distance
-0.283985	0.00416432	0.0937083	0.00346682	0.00500179	1	Human_modification_distance
-0.28376	0.00416688	0.0936953	0.00346904	0.00500474	1	Human_modification_distance
-0.283534	0.00416944	0.0936823	0.00347126	0.00500769	1	Human_modification_distance
-0.283308	0.004172	0.0936694	0.00347348	0.00501063	1	Human_modification_distance
-0.283083	0.00417456	0.0936564	0.0034757	0.00501358	1	Human_modification_distance
-0.282857	0.00417712	0.0936435	0.00347792	0.00501653	1	Human_modification_distance
-0.282632	0.00417968	0.0936305	0.00348014	0.00501948	1	Human_modification_distance
-0.282406	0.00418225	0.0936176	0.00348237	0.00502243	1	Human_modification_distance
-0.282181	0.00418481	0.0936047	0.00348459	0.00502538	1	Human_modification_distance
-0.281955	0.00418738	0.0935918	0.00348682	0.00502834	1	Human_modification_distance
-0.281729	0.00418994	0.0935789	0.00348904	0.00503129	1	Human_modification_distance
-0.281504	0.00419251	0.093566	0.00349127	0.00503425	1	Human_modification_distance
-0.281278	0.00419508	0.0935532	0.0034935	0.0050372	1	Human_modification_distance
-0.281053	0.00419765	0.0935403	0.00349573	0.00504016	1	Human_modification_distance
-0.280827	0.00420022	0.0935275	0.00349795	0.00504312	1	Human_modification_distance
-0.280602	0.00420279	0.0935146	0.00350018	0.00504607	1	Human_modification_distance
-0.280376	0.00420536	0.0935018	0.00350241	0.00504903	1	Human_modification_distance
-0.28015	0.00420793	0.093489	0.00350465	0.00505199	1	Human_modification_distance
-0.279925	0.00421051	0.0934762	0.00350688	0.00505496	1	Human_modification_distance
-0.279699	0.00421308	0.0934634	0.00350911	0.00505792	1	Human_modification_distance
-0.279474	0.00421566	0.0934506	0.00351134	0.00506088	1	Human_modification_distance
-0.279248	0.00421823	0.0934378	0.00351358	0.00506385	1	Human_modification_distance
-0.279023	0.00422081	0.093425	0.00351581	0.00506681	1	Human_modification_distance
-0.278797	0.00422339	0.0934123	0.00351805	0.00506978	1	Human_modification_distance
-0.278572	0.00422596	0.0933995	0.00352028	0.00507274	1	Human_modification_distance
-0.278346	0.00422854	0.0933868	0.00352252	0.00507571	1	Human_modification_distance
-0.27812	0.00423112	0.0933741	0.00352476	0.00507868	1	Human_modification_distance
-0.277895	0.0042337	0.0933614	0.003527	0.00508165	1	Human_modification_distance
-0.277669	0.00423628	0.0933487	0.00352924	0.00508462	1	Human_modification_distance
-0.277444	0.00423887	0.093336	0.00353147	0.00508759	1	Human_modification_distance
-0.277218	0.00424145	0.0933233	0.00353372	0.00509057	1	Human_modification_distance
-0.276993	0.00424403	0.0933106	0.00353596	0.00509354	1	Human_modification_distance
-0.276767	0.00424662	0.093298	0.0035382	0.00509652	1	Human_modification_distance
-0.276541	0.0042492	0.0932853	0.00354044	0.00509949	1	Human_modification_distance
-0.276316	0.00425179	0.0932727	0.00354268	0.00510247	1	Human_modification_distance
-0.27609	0.00425438	0.09326	0.00354493	0.00510544	1	Human_modification_distance
-0.275865	0.00425697	0.0932474	0.00354717	0.00510842	1	Human_modification_distance
-0.275639	0.00425955	0.0932348	0.00354942	0.0051114	1	Human_modification_distance
-0.275414	0.00426214	0.0932222	0.00355167	0.00511438	1	Human_modification_distance
-0.275188	0.00426473	0.0932096	0.00355391	0.00511736	1	Human_modification_distance
-0.274963	0.00426733	0.093197	0.00355616	0.00512035	1	Human_modification_distance
-0.274737	0.00426992	0.0931845	0.00355841	0.00512333	1	Human_modification_distance
-0.274511	0.00427251	0.0931719	0.00356066	0.00512631	1	Human_modification_distance
-0.274286	0.0042751	0.0931594	0.00356291	0.0051293	1	Human_modification_distance
-0.27406	0.0042777	0.0931468	0.00356516	0.00513228	1	Human_modification_distance
-0.273835	0.00428029	0.0931343	0.00356741	0.00513527	1	Human_modification_distance
-0.273609	0.00428289	0.0931218	0.00356966	0.00513826	1	Human_modification_distance
-0.273384	0.00428549	0.0931093	0.00357191	0.00514125	1	Human_modification_distance
-0.273158	0.00428809	0.0930968	0.00357417	0.00514424	1	Human_modification_distance
-0.272932	0.00429068	0.0930843	0.00357642	0.00514723	1	Human_modification_distance
-0.272707	0.00429328	0.0930718	0.00357868	0.00515022	1	Human_modification_distance
-0.272481	0.00429588	0.0930594	0.00358093	0.00515321	1	Human_modification_distance
-0.272256	0.00429849	0.0930469	0.00358319	0.0051562	1	Human_modification_distance
-0.27203	0.00430109	0.0930345	0.00358544	0.0051592	1	Human_modification_distance
-0.271805	0.00430369	0.093022	0.0035877	0.00516219	1	Human_modification_distance
-0.271579	0.00430629	0.0930096	0.00358996	0.00516519	1	Human_modification_distance
-0.271353	0.0043089	0.0929972	0.00359222	0.00516819	1	Human_modification_distance
-0.271128	0.0043115	0.0929848	0.00359448	0.00517118	1	Human_modification_distance
-0.270902	0.00431411	0.0929724	0.00359674	0.00517418	1	Human_modification_distance
-0.270677	0.00431672	0.09296	0.003599	0.00517718	1	Human_modification_distance
-0.270451	0.00431932	0.0929476	0.00360126	0.00518018	1	Human_modification_distance
-0.270226	0.00432193	0.0929353	0.00360353	0.00518319	1	Human_modification_distance
-0.27	0.00432454	0.0929229	0.00360579	0.00518619	1	Human_modification_distance
-0.269775	0.00432715	0.0929106	0.00360805	0.00518919	1	Human_modification_distance
-0.269549	0.00432976	0.0928983	0.00361032	0.0051922	1	Human_modification_distance
-0.269323	0.00433237	0.0928859	0.00361258	0.0051952	1	Human_modification_distance
-0.269098	0.00433499	0.0928736	0.00361485	0.00519821	1	Human_modification_distance
-0.268872	0.0043376	0.0928613	0.00361712	0.00520121	1	Human_modification_distance
-0.268647	0.00434021	0.0928491	0.00361939	0.00520422	1	Human_modification_distance
-0.268421	0.00434283	0.0928368	0.00362165	0.00520723	1	Human_modification_distance
-0.268196	0.00434544	0.0928245	0.00362392	0.00521024	1	Human_modification_distance
-0.26797	0.00434806	0.0928123	0.00362619	0.00521325	1	Human_modification_distance
-0.267744	0.00435068	0.0928	0.00362846	0.00521626	1	Human_modification_distance
-0.267519	0.00435329	0.0927878	0.00363073	0.00521928	1	Human_modification_distance
[truncated: 37,065 more rows]

## Sheet: Fig1(2)
group	SuccessRatio	xmin	xmax	xmean	distance
[-11,-10.2]	57	-10.9907	-10.2398	-10.4927	PCTemp_distance
(-10.2,-9.46]	820	-10.2202	-9.46313	-9.69597	PCTemp_distance
(-9.46,-8.7]	4082	-9.46281	-8.69906	-8.99395	PCTemp_distance
(-8.7,-7.94]	14848	-8.69893	-7.93516	-8.23894	PCTemp_distance
(-7.94,-7.17]	39364	-7.93513	-7.17128	-7.50521	PCTemp_distance
(-7.17,-6.41]	78386	-7.17128	-6.40741	-6.75389	PCTemp_distance
(-6.41,-5.64]	127056	-6.4074	-5.64354	-6.00082	PCTemp_distance
(-5.64,-4.88]	178234	-5.64351	-4.87966	-5.24058	PCTemp_distance
(-4.88,-4.12]	244863	-4.87966	-4.11579	-4.47817	PCTemp_distance
(-4.12,-3.35]	329120	-4.11579	-3.35192	-3.71625	PCTemp_distance
(-3.35,-2.59]	423662	-3.35191	-2.58804	-2.95572	PCTemp_distance
(-2.59,-1.82]	501405	-2.58804	-1.82417	-2.20139	PCTemp_distance
(-1.82,-1.06]	512079	-1.82416	-1.0603	-1.43856	PCTemp_distance
(-1.06,-0.296]	547879	-1.06029	-0.296421	-0.671632	PCTemp_distance
(-0.296,0.467]	572746	-0.296418	0.467453	0.0899544	PCTemp_distance
(0.467,1.23]	600642	0.467454	1.23133	0.848108	PCTemp_distance
(1.23,2]	569205	1.23133	1.99519	1.60633	PCTemp_distance
(2,2.76]	490435	1.9952	2.75907	2.36576	PCTemp_distance
(2.76,3.52]	418583	2.75908	3.52295	3.13143	PCTemp_distance
(3.52,4.29]	363475	3.52295	4.28682	3.8988	PCTemp_distance
(4.29,5.05]	315051	4.28682	5.0507	4.66311	PCTemp_distance
(5.05,5.81]	255986	5.0507	5.81456	5.41325	PCTemp_distance
(5.81,6.58]	171919	5.81457	6.57844	6.16363	PCTemp_distance
(6.58,7.34]	102083	6.57844	7.34231	6.91508	PCTemp_distance
(7.34,8.11]	47081	7.34234	8.10615	7.66981	PCTemp_distance
(8.11,8.87]	16736	8.1062	8.87004	8.415	PCTemp_distance
(8.87,9.63]	4985	8.87014	9.63356	9.15602	PCTemp_distance
(9.63,10.4]	957	9.6344	10.3973	9.90535	PCTemp_distance
(10.4,11.2]	50	10.3985	11.1617	10.6337	PCTemp_distance
[-10.8,-10.1]	4	-10.8374	-10.4648	-10.6338	PCPrec_distance
(-10.1,-9.34]	81	-10.0438	-9.34826	-9.51912	PCPrec_distance
(-9.34,-8.59]	885	-9.33489	-8.58675	-8.82463	PCPrec_distance
(-8.59,-7.84]	2738	-8.58371	-7.83568	-8.11716	PCPrec_distance
(-7.84,-7.09]	9485	-7.83539	-7.08531	-7.38047	PCPrec_distance
(-7.09,-6.33]	27013	-7.08519	-6.33481	-6.66342	PCPrec_distance
(-6.33,-5.58]	45280	-6.33479	-5.58436	-5.94126	PCPrec_distance
(-5.58,-4.83]	65894	-5.58433	-4.83394	-5.17705	PCPrec_distance
(-4.83,-4.08]	124934	-4.83391	-4.08348	-4.41951	PCPrec_distance
(-4.08,-3.33]	217294	-4.08347	-3.33304	-3.67878	PCPrec_distance
(-3.33,-2.58]	345605	-3.33303	-2.5826	-2.93213	PCPrec_distance
(-2.58,-1.83]	488830	-2.5826	-1.83216	-2.18922	PCPrec_distance
(-1.83,-1.08]	605173	-1.83216	-1.08172	-1.44567	PCPrec_distance
(-1.08,-0.331]	701707	-1.08172	-0.331277	-0.697607	PCPrec_distance
(-0.331,0.419]	763443	-0.331276	0.419163	0.0477247	PCPrec_distance
(0.419,1.17]	800939	0.419164	1.1696	0.795342	PCPrec_distance
(1.17,1.92]	753402	1.1696	1.92004	1.5376	PCPrec_distance
(1.92,2.67]	637479	1.92004	2.67048	2.28053	PCPrec_distance
(2.67,3.42]	491789	2.67048	3.42092	3.02582	PCPrec_distance
(3.42,4.17]	349887	3.42092	4.17136	3.77251	PCPrec_distance
(4.17,4.92]	226828	4.17137	4.9218	4.5215	PCPrec_distance
(4.92,5.67]	138226	4.92181	5.67224	5.26085	PCPrec_distance
(5.67,6.42]	73920	5.67226	6.42265	6.00725	PCPrec_distance
(6.42,7.17]	37255	6.4227	7.17311	6.74732	PCPrec_distance
(7.17,7.92]	15708	7.17323	7.92356	7.49446	PCPrec_distance
(7.92,8.67]	5680	7.9236	8.67386	8.23423	PCPrec_distance
(8.67,9.42]	1799	8.67443	9.42338	8.96411	PCPrec_distance
(9.42,10.2]	373	9.42451	10.1709	9.70625	PCPrec_distance
(10.2,10.9]	138	10.1804	10.9253	10.4346	PCPrec_distance
[-0.821,-0.761]	111	-0.82125	-0.761616	-0.801981	Human_modification_distance
(-0.761,-0.7]	380	-0.760511	-0.700342	-0.725073	Human_modification_distance
(-0.7,-0.64]	679	-0.699656	-0.639574	-0.666662	Human_modification_distance
(-0.64,-0.579]	3469	-0.639516	-0.578982	-0.596559	Human_modification_distance
(-0.579,-0.518]	13898	-0.578966	-0.518401	-0.54218	Human_modification_distance
(-0.518,-0.458]	58427	-0.518388	-0.45783	-0.48153	Human_modification_distance
(-0.458,-0.397]	132526	-0.457828	-0.397259	-0.425812	Human_modification_distance
(-0.397,-0.337]	205127	-0.397258	-0.336688	-0.364183	Human_modification_distance
(-0.337,-0.276]	334199	-0.336688	-0.276118	-0.304231	Human_modification_distance
(-0.276,-0.216]	524823	-0.276118	-0.215548	-0.243447	Human_modification_distance
(-0.216,-0.155]	730054	-0.215548	-0.154978	-0.184905	Human_modification_distance
(-0.155,-0.0944]	740945	-0.154977	-0.0944073	-0.124898	Human_modification_distance
(-0.0944,-0.0338]	722884	-0.0944072	-0.033837	-0.0643192	Human_modification_distance
(-0.0338,0.0267]	664786	-0.0338368	0.0267333	-0.00428133	Human_modification_distance
(0.0267,0.0873]	583150	0.0267333	0.0873034	0.0564712	Human_modification_distance
(0.0873,0.148]	517871	0.0873035	0.147873	0.117083	Human_modification_distance
(0.148,0.208]	450910	0.147874	0.208444	0.177492	Human_modification_distance
(0.208,0.269]	397350	0.208444	0.269014	0.238175	Human_modification_distance
(0.269,0.33]	316206	0.269014	0.329584	0.297688	Human_modification_distance
(0.33,0.39]	216483	0.329585	0.390153	0.357479	Human_modification_distance
(0.39,0.451]	132962	0.390155	0.450722	0.417956	Human_modification_distance
(0.451,0.511]	83275	0.450727	0.511295	0.478698	Human_modification_distance
(0.511,0.572]	52016	0.511298	0.571861	0.538697	Human_modification_distance
(0.572,0.632]	26933	0.571866	0.63242	0.598755	Human_modification_distance
(0.632,0.693]	12781	0.632438	0.692992	0.659506	Human_modification_distance
(0.693,0.754]	6576	0.69301	0.753553	0.720415	Human_modification_distance
(0.754,0.814]	2235	0.753591	0.814113	0.778429	Human_modification_distance
(0.814,0.875]	605	0.814306	0.874486	0.838322	Human_modification_distance
(0.875,0.935]	128	0.874764	0.935287	0.899555	Human_modification_distance
[-2.54,-2.38]	8	-2.54334	-2.52637	-2.53486	Native_flora_phylogenetic_distance
(-2.38,-2.21]	14	-2.33432	-2.21855	-2.27579	Native_flora_phylogenetic_distance
(-2.21,-2.05]	61	-2.19942	-2.05054	-2.09487	Native_flora_phylogenetic_distance
(-2.05,-1.88]	2120	-2.04876	-1.88504	-1.94275	Native_flora_phylogenetic_distance
(-1.88,-1.72]	4481	-1.88485	-1.72023	-1.80346	Native_flora_phylogenetic_distance
(-1.72,-1.56]	8548	-1.72015	-1.55561	-1.62309	Native_flora_phylogenetic_distance
(-1.56,-1.39]	22736	-1.55558	-1.39099	-1.46512	Native_flora_phylogenetic_distance
(-1.39,-1.23]	39647	-1.39098	-1.22636	-1.29985	Native_flora_phylogenetic_distance
(-1.23,-1.06]	96121	-1.22636	-1.06174	-1.131	Native_flora_phylogenetic_distance
(-1.06,-0.897]	208734	-1.06174	-0.897116	-0.971306	Native_flora_phylogenetic_distance
(-0.897,-0.732]	345921	-0.897115	-0.732493	-0.80833	Native_flora_phylogenetic_distance
(-0.732,-0.568]	554947	-0.732492	-0.56787	-0.644306	Native_flora_phylogenetic_distance
(-0.568,-0.403]	750808	-0.56787	-0.403248	-0.483146	Native_flora_phylogenetic_distance
(-0.403,-0.239]	868482	-0.403247	-0.238625	-0.319196	Native_flora_phylogenetic_distance
(-0.239,-0.074]	937326	-0.238625	-0.0740023	-0.156336	Native_flora_phylogenetic_distance
(-0.074,0.0906]	879469	-0.0740022	0.09062	0.00690191	Native_flora_phylogenetic_distance
(0.0906,0.255]	752750	0.0906208	0.255243	0.169823	Native_flora_phylogenetic_distance
(0.255,0.42]	568141	0.255243	0.419865	0.333102	Native_flora_phylogenetic_distance
(0.42,0.584]	394578	0.419867	0.584488	0.495741	Native_flora_phylogenetic_distance
(0.584,0.749]	231022	0.584489	0.749108	0.659087	Native_flora_phylogenetic_distance
(0.749,0.914]	134275	0.749112	0.913733	0.824133	Native_flora_phylogenetic_distance
(0.914,1.08]	72107	0.913735	1.07835	0.986792	Native_flora_phylogenetic_distance
(1.08,1.24]	34883	1.07836	1.24297	1.14908	Native_flora_phylogenetic_distance
(1.24,1.41]	15431	1.24298	1.4076	1.31389	Native_flora_phylogenetic_distance
(1.41,1.57]	6473	1.40761	1.57213	1.47527	Native_flora_phylogenetic_distance
(1.57,1.74]	1997	1.57223	1.73676	1.64674	Native_flora_phylogenetic_distance
(1.74,1.9]	557	1.73688	1.90109	1.79806	Native_flora_phylogenetic_distance
(1.9,2.07]	146	1.90339	2.06397	1.95338	Native_flora_phylogenetic_distance
(2.07,2.23]	6	2.07756	2.23071	2.14212	Native_flora_phylogenetic_distance
[0,0.0323]	2730	0	0.032298	0.0196897	Floristic_phylogenetic_dissimilarity
(0.0323,0.0646]	5675	0.032334	0.0646347	0.0502984	Floristic_phylogenetic_dissimilarity
(0.0646,0.097]	12718	0.0646457	0.0969469	0.0840059	Floristic_phylogenetic_dissimilarity
(0.097,0.129]	22089	0.0969544	0.12927	0.113941	Floristic_phylogenetic_dissimilarity
(0.129,0.162]	32592	0.129272	0.161584	0.146284	Floristic_phylogenetic_dissimilarity
(0.162,0.194]	47710	0.161588	0.193905	0.178712	Floristic_phylogenetic_dissimilarity
(0.194,0.226]	69078	0.193906	0.226223	0.211193	Floristic_phylogenetic_dissimilarity
(0.226,0.259]	89077	0.226224	0.25854	0.242868	Floristic_phylogenetic_dissimilarity
(0.259,0.291]	121291	0.258541	0.290858	0.275549	Floristic_phylogenetic_dissimilarity
(0.291,0.323]	145322	0.290858	0.323176	0.307168	Floristic_phylogenetic_dissimilarity
(0.323,0.355]	157738	0.323176	0.355493	0.339546	Floristic_phylogenetic_dissimilarity
(0.355,0.388]	165820	0.355494	0.387811	0.371782	Floristic_phylogenetic_dissimilarity
(0.388,0.42]	179899	0.387812	0.420129	0.404218	Floristic_phylogenetic_dissimilarity
(0.42,0.452]	195152	0.420129	0.452446	0.436491	Floristic_phylogenetic_dissimilarity
(0.452,0.485]	207525	0.452447	0.484764	0.468851	Floristic_phylogenetic_dissimilarity
(0.485,0.517]	230868	0.484764	0.517081	0.501166	Floristic_phylogenetic_dissimilarity
(0.517,0.549]	269222	0.517081	0.549398	0.533811	Floristic_phylogenetic_dissimilarity
(0.549,0.582]	325753	0.549399	0.581717	0.566106	Floristic_phylogenetic_dissimilarity
(0.582,0.614]	395336	0.581717	0.614034	0.598391	Floristic_phylogenetic_dissimilarity
(0.614,0.646]	469364	0.614034	0.646352	0.630605	Floristic_phylogenetic_dissimilarity
(0.646,0.679]	579817	0.646352	0.678669	0.663052	Floristic_phylogenetic_dissimilarity
(0.679,0.711]	678523	0.678669	0.710987	0.695142	Floristic_phylogenetic_dissimilarity
(0.711,0.743]	684445	0.710987	0.743304	0.726975	Floristic_phylogenetic_dissimilarity
(0.743,0.776]	646782	0.743305	0.775622	0.759276	Floristic_phylogenetic_dissimilarity
(0.776,0.808]	523350	0.775622	0.80794	0.79102	Floristic_phylogenetic_dissimilarity
(0.808,0.84]	345871	0.80794	0.840257	0.822798	Floristic_phylogenetic_dissimilarity
(0.84,0.873]	221219	0.840258	0.872575	0.855208	Floristic_phylogenetic_dissimilarity
(0.873,0.905]	97514	0.872575	0.904892	0.884389	Floristic_phylogenetic_dissimilarity
(0.905,0.937]	9309	0.904893	0.93721	0.912381	Floristic_phylogenetic_dissimilarity
[47.1,733]	8062	47.0671	733.296	549.217	Geographical_distance
(733,1.42e+03]	49215	733.477	1419.79	1141.97	Geographical_distance
(1.42e+03,2.11e+03]	110558	1419.82	2106.15	1799.8	Geographical_distance
(2.11e+03,2.79e+03]	169830	2106.15	2792.51	2466.21	Geographical_distance
(2.79e+03,3.48e+03]	215964	2792.52	3478.87	3144.1	Geographical_distance
(3.48e+03,4.17e+03]	234040	3478.89	4165.23	3823.23	Geographical_distance
(4.17e+03,4.85e+03]	245939	4165.24	4851.6	4513.65	Geographical_distance
(4.85e+03,5.54e+03]	254931	4851.6	5537.96	5196.54	Geographical_distance
(5.54e+03,6.22e+03]	273842	5537.97	6224.32	5886.6	Geographical_distance
(6.22e+03,6.91e+03]	318549	6224.33	6910.69	6576.93	Geographical_distance
(6.91e+03,7.6e+03]	364329	6910.69	7597.05	7261.49	Geographical_distance
(7.6e+03,8.28e+03]	399199	7597.05	8283.41	7943.38	Geographical_distance
(8.28e+03,8.97e+03]	413242	8283.41	8969.77	8626.24	Geographical_distance
(8.97e+03,9.66e+03]	420544	8969.77	9656.13	9312.58	Geographical_distance
(9.66e+03,1.03e+04]	423364	9656.13	10342.5	10000	Geographical_distance
(1.03e+04,1.1e+04]	401489	10342.5	11028.9	10680.6	Geographical_distance
(1.1e+04,1.17e+04]	378885	11028.9	11715.2	11367.5	Geographical_distance
(1.17e+04,1.24e+04]	352621	11715.2	12401.6	12054.3	Geographical_distance
(1.24e+04,1.31e+04]	335346	12401.6	13087.9	12743.9	Geographical_distance
(1.31e+04,1.38e+04]	316444	13087.9	13774.3	13426.9	Geographical_distance
(1.38e+04,1.45e+04]	291541	13774.3	14460.7	14113.3	Geographical_distance
(1.45e+04,1.51e+04]	254750	14460.7	15147	14795.4	Geographical_distance
(1.51e+04,1.58e+04]	212224	15147	15833.4	15480	Geographical_distance
(1.58e+04,1.65e+04]	183249	15833.4	16519.7	16167.8	Geographical_distance
(1.65e+04,1.72e+04]	141976	16519.8	17206.1	16839.1	Geographical_distance
(1.72e+04,1.79e+04]	93948	17206.1	17892.5	17519.4	Geographical_distance
(1.79e+04,1.86e+04]	47981	17892.5	18578.8	18194.4	Geographical_distance
(1.86e+04,1.93e+04]	17003	18578.9	19265.1	18841.9	Geographical_distance
(1.93e+04,2e+04]	2724	19265.2	19951.6	19441.1	Geographical_distance

## Sheet: Fig2a&TableS2
Variables	Estimate	Std..Error	z.value	Pr...z..	Group	num	col	order	Newname.new	Newname.new.1	Term	CI_low	CI_high	sig
HM.dis.hier.weighted.mean	0.393111	0.030742	12.788	<2e-16	All	93	#385d03	14	Human modification distance	Human modification distance	Linear term (β1)	0.332857	0.453365	19
I(HM.dis.hier.weighted.mean^2)	-0.088403	0.004488	-19.698	<2e-16	All	94	#385d03	13	Human modification distance2	Human modification distance	Quadratic term (β2)	-0.0971995	-0.0796065	19
clim.hier.pc1.weighted.mean	0.889883	0.033465	26.591	<2e-16	All	95	#003366	18	Temperature distance	Temperature distance	Linear term (β1)	0.824292	0.955474	19
I(clim.hier.pc1.weighted.mean^2)	-1.32056	0.008676	-152.209	<2e-16	All	96	#003366	17	Temperature distance2	Temperature distance	Quadratic term (β2)	-1.33756	-1.30355	19
clim.hier.pc2.weighted.mean	0.526265	0.026033	20.215	<2e-16	All	97	#578691	16	Precipitation distance	Precipitation distance	Linear term (β1)	0.47524	0.57729	19
I(clim.hier.pc2.weighted.mean^2)	-0.197048	0.004117	-47.861	<2e-16	All	98	#578691	15	Precipitation distance2	Precipitation distance	Quadratic term (β2)	-0.205117	-0.188979	19
bio.dis.hier.resi.PD.both.each.region.native.range	-1.8214	0.037587	-48.458	<2e-16	All	99	#8f5114	12	Native plant diversity distance	Native plant diversity distance	Linear term (β1)	-1.89508	-1.74773	19
I(bio.dis.hier.resi.PD.both.each.region.native.range^2)	-0.026806	0.005925	-4.524	6.06E-06	All	100	#8f5114	11	Native plant diversity distance2	Native plant diversity distance	Quadratic term (β2)	-0.038419	-0.015193	19
geo.dis.centroid.weight.mean	0.952525	0.022101	43.098	<2e-16	All	101	#838a89	2	Geographical distance	Geographical distance	Linear term (β1)	0.909207	0.995843	19
I(geo.dis.centroid.weight.mean^2)	-0.121673	0.004097	-29.699	<2e-16	All	102	#838a89	1	Geographical distance2	Geographical distance	Quadratic term (β2)	-0.129703	-0.113643	19
bio.phy.sim.weighted.area	-0.450726	0.027679	-16.284	<2e-16	All	103	#d49a08	8	Phylogenetic floristic dissimilarity	Floristic phylogenetic dissimilarity	Linear term (β1)	-0.504977	-0.396475	19
I(bio.phy.sim.weighted.area^2)	-0.068703	0.004204	-16.344	<2e-16	All	104	#d49a08	7	Phylogenetic floristic dissimilarity2	Floristic phylogenetic dissimilarity	Quadratic term (β2)	-0.0769428	-0.0604632	19

## Sheet: Fig2b
iteration	partition	variable	Unique	Average.share	Individual	I.perc	type	R2m	R2c	I.perc_mean	distance
1	theoretical	HM	0.0024	0.0123	0.0147	1.88	NA	NA	NA	4.28712	Human_modification_distance
1	theoretical	ClimPC1	0.2911	0.1768	0.4679	59.84	NA	NA	NA	56.2087	PCTemp_distance
1	theoretical	ClimPC2	0.0376	0.0935	0.1311	16.77	NA	NA	NA	13.5324	PCPrec_distance
1	theoretical	PD	0.0292	0.1106	0.1398	17.88	NA	NA	NA	20.2054	Native_flora_phylogenetic_distance
1	theoretical	Phy	0.002	0.0079	0.0099	1.27	NA	NA	NA	3.33304	Floristic_phylogenetic_dissimilarity
1	theoretical	Geo	0.0048	0.0137	0.0185	2.37	NA	NA	NA	2.43322	Geographical_distance
2	theoretical	HM	0.013	0.0444	0.0574	8.1	NA	NA	NA	4.28712	Human_modification_distance
2	theoretical	ClimPC1	0.3602	0.1106	0.4708	66.47	NA	NA	NA	56.2087	PCTemp_distance
2	theoretical	ClimPC2	0.0326	0.0285	0.0611	8.63	NA	NA	NA	13.5324	PCPrec_distance
2	theoretical	PD	0.0274	0.0471	0.0745	10.52	NA	NA	NA	20.2054	Native_flora_phylogenetic_distance
2	theoretical	Phy	0.0029	0.0208	0.0237	3.35	NA	NA	NA	3.33304	Floristic_phylogenetic_dissimilarity
2	theoretical	Geo	0.0168	0.004	0.0208	2.94	NA	NA	NA	2.43322	Geographical_distance
3	theoretical	HM	-0.0005	0.0076	0.0071	1.13	NA	NA	NA	4.28712	Human_modification_distance
3	theoretical	ClimPC1	0.055	0.1465	0.2015	32.2	NA	NA	NA	56.2087	PCTemp_distance
3	theoretical	ClimPC2	0.0408	0.051	0.0918	14.67	NA	NA	NA	13.5324	PCPrec_distance
3	theoretical	PD	0.1359	0.1619	0.2978	47.59	NA	NA	NA	20.2054	Native_flora_phylogenetic_distance
3	theoretical	Phy	-0.0225	0.0381	0.0156	2.49	NA	NA	NA	3.33304	Floristic_phylogenetic_dissimilarity
3	theoretical	Geo	0.0062	0.0057	0.0119	1.9	NA	NA	NA	2.43322	Geographical_distance
4	theoretical	HM	0.0058	0.0138	0.0196	3.23	NA	NA	NA	4.28712	Human_modification_distance
4	theoretical	ClimPC1	0.2043	0.0912	0.2955	48.67	NA	NA	NA	56.2087	PCTemp_distance
4	theoretical	ClimPC2	0.1023	0.0718	0.1741	28.68	NA	NA	NA	13.5324	PCPrec_distance
4	theoretical	PD	0.0326	0.0458	0.0784	12.91	NA	NA	NA	20.2054	Native_flora_phylogenetic_distance
4	theoretical	Phy	-0.0101	0.0226	0.0125	2.06	NA	NA	NA	3.33304	Floristic_phylogenetic_dissimilarity
4	theoretical	Geo	0.0079	0.0191	0.027	4.45	NA	NA	NA	2.43322	Geographical_distance
5	theoretical	HM	-0.0012	0.0054	0.0042	0.55	NA	NA	NA	4.28712	Human_modification_distance
5	theoretical	ClimPC1	0.3078	0.1587	0.4665	61.41	NA	NA	NA	56.2087	PCTemp_distance
5	theoretical	ClimPC2	0.0516	0.091	0.1426	18.77	NA	NA	NA	13.5324	PCPrec_distance
5	theoretical	PD	0.0305	0.0669	0.0974	12.82	NA	NA	NA	20.2054	Native_flora_phylogenetic_distance
5	theoretical	Phy	-0.0094	0.041	0.0316	4.16	NA	NA	NA	3.33304	Floristic_phylogenetic_dissimilarity
5	theoretical	Geo	0.0005	0.0169	0.0174	2.29	NA	NA	NA	2.43322	Geographical_distance
6	theoretical	HM	0.0039	0.0093	0.0132	2.18	NA	NA	NA	4.28712	Human_modification_distance
6	theoretical	ClimPC1	0.2227	0.1002	0.3229	53.31	NA	NA	NA	56.2087	PCTemp_distance
6	theoretical	ClimPC2	0.0418	0.0459	0.0877	14.48	NA	NA	NA	13.5324	PCPrec_distance
6	theoretical	PD	0.0623	0.0738	0.1361	22.47	NA	NA	NA	20.2054	Native_flora_phylogenetic_distance
6	theoretical	Phy	0.0102	0.0011	0.0113	1.87	NA	NA	NA	3.33304	Floristic_phylogenetic_dissimilarity
6	theoretical	Geo	0.0218	0.0127	0.0345	5.7	NA	NA	NA	2.43322	Geographical_distance
7	theoretical	HM	-0.0037	0.0112	0.0075	1.07	NA	NA	NA	4.28712	Human_modification_distance
7	theoretical	ClimPC1	0.3518	0.1424	0.4942	70.67	NA	NA	NA	56.2087	PCTemp_distance
7	theoretical	ClimPC2	0.0356	0.0579	0.0935	13.37	NA	NA	NA	13.5324	PCPrec_distance
7	theoretical	PD	-0.0051	0.0849	0.0798	11.41	NA	NA	NA	20.2054	Native_flora_phylogenetic_distance
7	theoretical	Phy	-0.0029	0.0243	0.0214	3.06	NA	NA	NA	3.33304	Floristic_phylogenetic_dissimilarity
7	theoretical	Geo	-0.0022	0.0051	0.0029	0.41	NA	NA	NA	2.43322	Geographical_distance
8	theoretical	HM	0.0041	0.0388	0.0429	6.33	NA	NA	NA	4.28712	Human_modification_distance
8	theoretical	ClimPC1	0.2739	0.1094	0.3833	56.59	NA	NA	NA	56.2087	PCTemp_distance
8	theoretical	ClimPC2	0.0515	0.0683	0.1198	17.69	NA	NA	NA	13.5324	PCPrec_distance
8	theoretical	PD	0.0269	0.0608	0.0877	12.95	NA	NA	NA	20.2054	Native_flora_phylogenetic_distance
8	theoretical	Phy	0.0188	0.0028	0.0216	3.19	NA	NA	NA	3.33304	Floristic_phylogenetic_dissimilarity
8	theoretical	Geo	-0.0002	0.0222	0.022	3.25	NA	NA	NA	2.43322	Geographical_distance
9	theoretical	HM	0.0017	0.0152	0.0169	2.6	NA	NA	NA	4.28712	Human_modification_distance
9	theoretical	ClimPC1	0.2581	0.1428	0.4009	61.62	NA	NA	NA	56.2087	PCTemp_distance
9	theoretical	ClimPC2	-0.0022	0.0168	0.0146	2.24	NA	NA	NA	13.5324	PCPrec_distance
9	theoretical	PD	0.0675	0.1224	0.1899	29.19	NA	NA	NA	20.2054	Native_flora_phylogenetic_distance
9	theoretical	Phy	-0.0005	0.0087	0.0082	1.26	NA	NA	NA	3.33304	Floristic_phylogenetic_dissimilarity
9	theoretical	Geo	0.0099	0.0102	0.0201	3.09	NA	NA	NA	2.43322	Geographical_distance
10	theoretical	HM	0.0008	0.01	0.0108	1.85	NA	NA	NA	4.28712	Human_modification_distance
10	theoretical	ClimPC1	0.2829	0.1095	0.3924	67.35	NA	NA	NA	56.2087	PCTemp_distance
10	theoretical	ClimPC2	0.0154	0.035	0.0504	8.65	NA	NA	NA	13.5324	PCPrec_distance
10	theoretical	PD	0.0236	0.0755	0.0991	17.01	NA	NA	NA	20.2054	Native_flora_phylogenetic_distance
10	theoretical	Phy	-0.0093	0.0208	0.0115	1.97	NA	NA	NA	3.33304	Floristic_phylogenetic_dissimilarity
10	theoretical	Geo	0.0026	0.0158	0.0184	3.16	NA	NA	NA	2.43322	Geographical_distance
11	theoretical	HM	0.0003	0.0193	0.0196	2.52	NA	NA	NA	4.28712	Human_modification_distance
11	theoretical	ClimPC1	0.1714	0.1923	0.3637	46.81	NA	NA	NA	56.2087	PCTemp_distance
11	theoretical	ClimPC2	0.0197	0.1182	0.1379	17.75	NA	NA	NA	13.5324	PCPrec_distance
11	theoretical	PD	0.0246	0.1669	0.1915	24.65	NA	NA	NA	20.2054	Native_flora_phylogenetic_distance
11	theoretical	Phy	0.0146	0.0257	0.0403	5.19	NA	NA	NA	3.33304	Floristic_phylogenetic_dissimilarity
11	theoretical	Geo	0.0095	0.0145	0.024	3.09	NA	NA	NA	2.43322	Geographical_distance
12	theoretical	HM	0.0027	0.0155	0.0182	2.39	NA	NA	NA	4.28712	Human_modification_distance
12	theoretical	ClimPC1	0.2745	0.2	0.4745	62.36	NA	NA	NA	56.2087	PCTemp_distance
12	theoretical	ClimPC2	0.0137	0.0448	0.0585	7.69	NA	NA	NA	13.5324	PCPrec_distance
12	theoretical	PD	0.0401	0.1376	0.1777	23.35	NA	NA	NA	20.2054	Native_flora_phylogenetic_distance
12	theoretical	Phy	-0.0102	0.033	0.0228	3	NA	NA	NA	3.33304	Floristic_phylogenetic_dissimilarity
12	theoretical	Geo	0.0029	0.0063	0.0092	1.21	NA	NA	NA	2.43322	Geographical_distance
13	theoretical	HM	0.0019	0.0236	0.0255	3.5	NA	NA	NA	4.28712	Human_modification_distance
13	theoretical	ClimPC1	0.3099	0.1469	0.4568	62.75	NA	NA	NA	56.2087	PCTemp_distance
13	theoretical	ClimPC2	0.0426	0.0581	0.1007	13.83	NA	NA	NA	13.5324	PCPrec_distance
13	theoretical	PD	0.0417	0.0939	0.1356	18.63	NA	NA	NA	20.2054	Native_flora_phylogenetic_distance
13	theoretical	Phy	-0.0032	0.01	0.0068	0.93	NA	NA	NA	3.33304	Floristic_phylogenetic_dissimilarity
13	theoretical	Geo	0.0011	0.0015	0.0026	0.36	NA	NA	NA	2.43322	Geographical_distance
14	theoretical	HM	-0.0077	0.0268	0.0191	2.57	NA	NA	NA	4.28712	Human_modification_distance
14	theoretical	ClimPC1	0.3602	0.1507	0.5109	68.7	NA	NA	NA	56.2087	PCTemp_distance
14	theoretical	ClimPC2	0.0231	0.0732	0.0963	12.95	NA	NA	NA	13.5324	PCPrec_distance
14	theoretical	PD	0.0086	0.0814	0.09	12.1	NA	NA	NA	20.2054	Native_flora_phylogenetic_distance
14	theoretical	Phy	0.0013	0.0135	0.0148	1.99	NA	NA	NA	3.33304	Floristic_phylogenetic_dissimilarity
14	theoretical	Geo	0.0101	0.0025	0.0126	1.69	NA	NA	NA	2.43322	Geographical_distance
15	theoretical	HM	0.0096	0.0857	0.0953	13.17	NA	NA	NA	4.28712	Human_modification_distance
15	theoretical	ClimPC1	0.249	0.1452	0.3942	54.48	NA	NA	NA	56.2087	PCTemp_distance
15	theoretical	ClimPC2	0.0152	0.0754	0.0906	12.52	NA	NA	NA	13.5324	PCPrec_distance
15	theoretical	PD	0.0303	0.098	0.1283	17.73	NA	NA	NA	20.2054	Native_flora_phylogenetic_distance
15	theoretical	Phy	0.0083	-0.0013	0.007	0.97	NA	NA	NA	3.33304	Floristic_phylogenetic_dissimilarity
15	theoretical	Geo	0.0116	-0.0034	0.0082	1.13	NA	NA	NA	2.43322	Geographical_distance
16	theoretical	HM	0.0004	0.023	0.0234	3.65	NA	NA	NA	4.28712	Human_modification_distance
16	theoretical	ClimPC1	0.1486	0.141	0.2896	45.18	NA	NA	NA	56.2087	PCTemp_distance
16	theoretical	ClimPC2	0.064	0.077	0.141	22	NA	NA	NA	13.5324	PCPrec_distance
16	theoretical	PD	0.0596	0.1071	0.1667	26.01	NA	NA	NA	20.2054	Native_flora_phylogenetic_distance
16	theoretical	Phy	-0.0081	0.0169	0.0088	1.37	NA	NA	NA	3.33304	Floristic_phylogenetic_dissimilarity
16	theoretical	Geo	0.0031	0.0084	0.0115	1.79	NA	NA	NA	2.43322	Geographical_distance
17	theoretical	HM	0.0035	0.0291	0.0326	4.72	NA	NA	NA	4.28712	Human_modification_distance
17	theoretical	ClimPC1	0.1207	0.137	0.2577	37.28	NA	NA	NA	56.2087	PCTemp_distance
17	theoretical	ClimPC2	0.0864	0.1169	0.2033	29.41	NA	NA	NA	13.5324	PCPrec_distance
17	theoretical	PD	0.0446	0.1105	0.1551	22.44	NA	NA	NA	20.2054	Native_flora_phylogenetic_distance
17	theoretical	Phy	-0.0041	0.0155	0.0114	1.65	NA	NA	NA	3.33304	Floristic_phylogenetic_dissimilarity
17	theoretical	Geo	0.0147	0.0165	0.0312	4.51	NA	NA	NA	2.43322	Geographical_distance
18	theoretical	HM	-0.0023	0.0171	0.0148	2.37	NA	NA	NA	4.28712	Human_modification_distance
18	theoretical	ClimPC1	0.1896	0.1308	0.3204	51.29	NA	NA	NA	56.2087	PCTemp_distance
18	theoretical	ClimPC2	0.048	0.0434	0.0914	14.63	NA	NA	NA	13.5324	PCPrec_distance
18	theoretical	PD	0.0564	0.1123	0.1687	27	NA	NA	NA	20.2054	Native_flora_phylogenetic_distance
18	theoretical	Phy	0.0018	0.0201	0.0219	3.51	NA	NA	NA	3.33304	Floristic_phylogenetic_dissimilarity
18	theoretical	Geo	0.011	-0.0035	0.0075	1.2	NA	NA	NA	2.43322	Geographical_distance
19	theoretical	HM	0.0069	0.019	0.0259	3.65	NA	NA	NA	4.28712	Human_modification_distance
19	theoretical	ClimPC1	0.2359	0.1646	0.4005	56.44	NA	NA	NA	56.2087	PCTemp_distance
19	theoretical	ClimPC2	0.0409	0.0502	0.0911	12.84	NA	NA	NA	13.5324	PCPrec_distance
19	theoretical	PD	0.0379	0.1126	0.1505	21.21	NA	NA	NA	20.2054	Native_flora_phylogenetic_distance
19	theoretical	Phy	-0.0159	0.0557	0.0398	5.61	NA	NA	NA	3.33304	Floristic_phylogenetic_dissimilarity
19	theoretical	Geo	-0.0004	0.0022	0.0018	0.25	NA	NA	NA	2.43322	Geographical_distance
20	theoretical	HM	0.0065	0.0196	0.0261	4.82	NA	NA	NA	4.28712	Human_modification_distance
20	theoretical	ClimPC1	0.1394	0.1296	0.269	49.7	NA	NA	NA	56.2087	PCTemp_distance
20	theoretical	ClimPC2	0.0084	0.0339	0.0423	7.82	NA	NA	NA	13.5324	PCPrec_distance
20	theoretical	PD	0.0579	0.1222	0.1801	33.28	NA	NA	NA	20.2054	Native_flora_phylogenetic_distance
20	theoretical	Phy	-0.0102	0.0269	0.0167	3.09	NA	NA	NA	3.33304	Floristic_phylogenetic_dissimilarity
20	theoretical	Geo	0.0046	0.0024	0.007	1.29	NA	NA	NA	2.43322	Geographical_distance
21	theoretical	HM	0.0063	0.0115	0.0178	2.77	NA	NA	NA	4.28712	Human_modification_distance
21	theoretical	ClimPC1	0.2856	0.1208	0.4064	63.27	NA	NA	NA	56.2087	PCTemp_distance
21	theoretical	ClimPC2	0.032	0.0281	0.0601	9.36	NA	NA	NA	13.5324	PCPrec_distance
21	theoretical	PD	0.0398	0.0834	0.1232	19.18	NA	NA	NA	20.2054	Native_flora_phylogenetic_distance
21	theoretical	Phy	-0.001	0.0279	0.0269	4.19	NA	NA	NA	3.33304	Floristic_phylogenetic_dissimilarity
21	theoretical	Geo	0.0038	0.0041	0.0079	1.23	NA	NA	NA	2.43322	Geographical_distance
22	theoretical	HM	0.0063	0.0301	0.0364	5.64	NA	NA	NA	4.28712	Human_modification_distance
22	theoretical	ClimPC1	0.1268	0.1232	0.25	38.73	NA	NA	NA	56.2087	PCTemp_distance
22	theoretical	ClimPC2	0.0669	0.094	0.1609	24.93	NA	NA	NA	13.5324	PCPrec_distance
22	theoretical	PD	0.0595	0.0959	0.1554	24.07	NA	NA	NA	20.2054	Native_flora_phylogenetic_distance
22	theoretical	Phy	-0.009	0.033	0.024	3.72	NA	NA	NA	3.33304	Floristic_phylogenetic_dissimilarity
22	theoretical	Geo	0.0082	0.0106	0.0188	2.91	NA	NA	NA	2.43322	Geographical_distance
23	theoretical	HM	0.0078	0.0305	0.0383	5.52	NA	NA	NA	4.28712	Human_modification_distance
23	theoretical	ClimPC1	0.2696	0.146	0.4156	59.93	NA	NA	NA	56.2087	PCTemp_distance
23	theoretical	ClimPC2	0.0188	0.0436	0.0624	9	NA	NA	NA	13.5324	PCPrec_distance
23	theoretical	PD	0.0434	0.0993	0.1427	20.58	NA	NA	NA	20.2054	Native_flora_phylogenetic_distance
23	theoretical	Phy	-0.008	0.0192	0.0112	1.61	NA	NA	NA	3.33304	Floristic_phylogenetic_dissimilarity
23	theoretical	Geo	0.0133	0.01	0.0233	3.36	NA	NA	NA	2.43322	Geographical_distance
24	theoretical	HM	-0.0023	0.0304	0.0281	3.37	NA	NA	NA	4.28712	Human_modification_distance
24	theoretical	ClimPC1	0.2632	0.2159	0.4791	57.54	NA	NA	NA	56.2087	PCTemp_distance
24	theoretical	ClimPC2	0.0149	0.1099	0.1248	14.99	NA	NA	NA	13.5324	PCPrec_distance
24	theoretical	PD	0.0346	0.1526	0.1872	22.48	NA	NA	NA	20.2054	Native_flora_phylogenetic_distance
24	theoretical	Phy	-0.0027	0.0123	0.0096	1.15	NA	NA	NA	3.33304	Floristic_phylogenetic_dissimilarity
24	theoretical	Geo	-0.001	0.0049	0.0039	0.47	NA	NA	NA	2.43322	Geographical_distance
25	theoretical	HM	0.0099	0.0451	0.055	7.17	NA	NA	NA	4.28712	Human_modification_distance
25	theoretical	ClimPC1	0.108	0.2029	0.3109	40.56	NA	NA	NA	56.2087	PCTemp_distance
25	theoretical	ClimPC2	-0.0176	0.0553	0.0377	4.92	NA	NA	NA	13.5324	PCPrec_distance
25	theoretical	PD	0.0746	0.1855	0.2601	33.93	NA	NA	NA	20.2054	Native_flora_phylogenetic_distance
25	theoretical	Phy	-0.0081	0.0687	0.0606	7.91	NA	NA	NA	3.33304	Floristic_phylogenetic_dissimilarity
25	theoretical	Geo	0.009	0.0333	0.0423	5.52	NA	NA	NA	2.43322	Geographical_distance
26	theoretical	HM	0.0016	0.0258	0.0274	4.34	NA	NA	NA	4.28712	Human_modification_distance
26	theoretical	ClimPC1	0.1747	0.1333	0.308	48.8	NA	NA	NA	56.2087	PCTemp_distance
26	theoretical	ClimPC2	0.0414	0.0742	0.1156	18.31	NA	NA	NA	13.5324	PCPrec_distance
26	theoretical	PD	0.0408	0.1121	0.1529	24.22	NA	NA	NA	20.2054	Native_flora_phylogenetic_distance
26	theoretical	Phy	0.0001	0.0168	0.0169	2.68	NA	NA	NA	3.33304	Floristic_phylogenetic_dissimilarity
26	theoretical	Geo	0.0065	0.0039	0.0104	1.65	NA	NA	NA	2.43322	Geographical_distance
27	theoretical	HM	0.005	0.0129	0.0179	2.93	NA	NA	NA	4.28712	Human_modification_distance
27	theoretical	ClimPC1	0.1806	0.1405	0.3211	52.48	NA	NA	NA	56.2087	PCTemp_distance
27	theoretical	ClimPC2	0.05	0.0801	0.1301	21.26	NA	NA	NA	13.5324	PCPrec_distance
27	theoretical	PD	0.0132	0.0985	0.1117	18.25	NA	NA	NA	20.2054	Native_flora_phylogenetic_distance
27	theoretical	Phy	-0.0116	0.0296	0.018	2.94	NA	NA	NA	3.33304	Floristic_phylogenetic_dissimilarity
27	theoretical	Geo	0.0028	0.0103	0.0131	2.14	NA	NA	NA	2.43322	Geographical_distance
28	theoretical	HM	0.0173	0.0192	0.0365	5.84	NA	NA	NA	4.28712	Human_modification_distance
28	theoretical	ClimPC1	0.3005	0.1157	0.4162	66.65	NA	NA	NA	56.2087	PCTemp_distance
28	theoretical	ClimPC2	0.0247	0.0143	0.039	6.24	NA	NA	NA	13.5324	PCPrec_distance
28	theoretical	PD	0.0501	0.057	0.1071	17.15	NA	NA	NA	20.2054	Native_flora_phylogenetic_distance
28	theoretical	Phy	-0.002	0.0192	0.0172	2.75	NA	NA	NA	3.33304	Floristic_phylogenetic_dissimilarity
28	theoretical	Geo	-0.003	0.0115	0.0085	1.36	NA	NA	NA	2.43322	Geographical_distance
29	theoretical	HM	0.0034	0.0185	0.0219	3.2	NA	NA	NA	4.28712	Human_modification_distance
29	theoretical	ClimPC1	0.179	0.1486	0.3276	47.9	NA	NA	NA	56.2087	PCTemp_distance
29	theoretical	ClimPC2	0.0527	0.0925	0.1452	21.23	NA	NA	NA	13.5324	PCPrec_distance
29	theoretical	PD	0.057	0.1205	0.1775	25.95	NA	NA	NA	20.2054	Native_flora_phylogenetic_distance
29	theoretical	Phy	-0.0047	0.0127	0.008	1.17	NA	NA	NA	3.33304	Floristic_phylogenetic_dissimilarity
29	theoretical	Geo	0.0002	0.0035	0.0037	0.54	NA	NA	NA	2.43322	Geographical_distance
30	theoretical	HM	-0.0003	0.0195	0.0192	2.43	NA	NA	NA	4.28712	Human_modification_distance
30	theoretical	ClimPC1	0.2668	0.1691	0.4359	55.26	NA	NA	NA	56.2087	PCTemp_distance
30	theoretical	ClimPC2	0.0202	0.1079	0.1281	16.24	NA	NA	NA	13.5324	PCPrec_distance
30	theoretical	PD	0.0398	0.1309	0.1707	21.64	NA	NA	NA	20.2054	Native_flora_phylogenetic_distance
30	theoretical	Phy	0.0268	-0.0117	0.0151	1.91	NA	NA	NA	3.33304	Floristic_phylogenetic_dissimilarity
30	theoretical	Geo	0.0154	0.0044	0.0198	2.51	NA	NA	NA	2.43322	Geographical_distance
31	theoretical	HM	0.0024	0.02	0.0224	3.15	NA	NA	NA	4.28712	Human_modification_distance
31	theoretical	ClimPC1	0.2236	0.1613	0.3849	54.2	NA	NA	NA	56.2087	PCTemp_distance
31	theoretical	ClimPC2	0.0199	0.0793	0.0992	13.97	NA	NA	NA	13.5324	PCPrec_distance
31	theoretical	PD	0.0437	0.137	0.1807	25.45	NA	NA	NA	20.2054	Native_flora_phylogenetic_distance
31	theoretical	Phy	-0.0003	0.0103	0.01	1.41	NA	NA	NA	3.33304	Floristic_phylogenetic_dissimilarity
31	theoretical	Geo	0.0133	-0.0004	0.0129	1.82	NA	NA	NA	2.43322	Geographical_distance
32	theoretical	HM	0.0073	0.0225	0.0298	4.01	NA	NA	NA	4.28712	Human_modification_distance
32	theoretical	ClimPC1	0.1983	0.1906	0.3889	52.27	NA	NA	NA	56.2087	PCTemp_distance
32	theoretical	ClimPC2	0.0024	0.0279	0.0303	4.07	NA	NA	NA	13.5324	PCPrec_distance
32	theoretical	PD	0.085	0.1682	0.2532	34.03	NA	NA	NA	20.2054	Native_flora_phylogenetic_distance
32	theoretical	Phy	0.0049	0.0028	0.0077	1.03	NA	NA	NA	3.33304	Floristic_phylogenetic_dissimilarity
32	theoretical	Geo	0.014	0.0201	0.0341	4.58	NA	NA	NA	2.43322	Geographical_distance
33	theoretical	HM	-0.0027	0.024	0.0213	2.97	NA	NA	NA	4.28712	Human_modification_distance
33	theoretical	ClimPC1	0.2127	0.1537	0.3664	51.04	NA	NA	NA	56.2087	PCTemp_distance
33	theoretical	ClimPC2	0.0386	0.0681	0.1067	14.86	NA	NA	NA	13.5324	PCPrec_distance
33	theoretical	PD	0.047	0.1092	0.1562	21.76	NA	NA	NA	20.2054	Native_flora_phylogenetic_distance
33	theoretical	Phy	-0.0032	0.0389	0.0357	4.97	NA	NA	NA	3.33304	Floristic_phylogenetic_dissimilarity
33	theoretical	Geo	0.0035	0.0281	0.0316	4.4	NA	NA	NA	2.43322	Geographical_distance
34	theoretical	HM	0.0053	0.0227	0.028	3.88	NA	NA	NA	4.28712	Human_modification_distance
34	theoretical	ClimPC1	0.2782	0.1744	0.4526	62.64	NA	NA	NA	56.2087	PCTemp_distance
34	theoretical	ClimPC2	0.0167	0.0589	0.0756	10.46	NA	NA	NA	13.5324	PCPrec_distance
34	theoretical	PD	0.0256	0.1229	0.1485	20.55	NA	NA	NA	20.2054	Native_flora_phylogenetic_distance
34	theoretical	Phy	-0.0028	0.0156	0.0128	1.77	NA	NA	NA	3.33304	Floristic_phylogenetic_dissimilarity
34	theoretical	Geo	-0.004	0.009	0.005	0.69	NA	NA	NA	2.43322	Geographical_distance
35	theoretical	HM	0.0049	0.0213	0.0262	4.35	NA	NA	NA	4.28712	Human_modification_distance
35	theoretical	ClimPC1	0.1209	0.1243	0.2452	40.74	NA	NA	NA	56.2087	PCTemp_distance
35	theoretical	ClimPC2	0.0897	0.0527	0.1424	23.66	NA	NA	NA	13.5324	PCPrec_distance
35	theoretical	PD	0.0491	0.0763	0.1254	20.84	NA	NA	NA	20.2054	Native_flora_phylogenetic_distance
35	theoretical	Phy	-0.0047	0.0586	0.0539	8.96	NA	NA	NA	3.33304	Floristic_phylogenetic_dissimilarity
35	theoretical	Geo	-0.0026	0.0113	0.0087	1.45	NA	NA	NA	2.43322	Geographical_distance
36	theoretical	HM	0.0198	0.0177	0.0375	6.84	NA	NA	NA	4.28712	Human_modification_distance
36	theoretical	ClimPC1	0.1331	0.1274	0.2605	47.54	NA	NA	NA	56.2087	PCTemp_distance
36	theoretical	ClimPC2	0.009	0.0403	0.0493	9	NA	NA	NA	13.5324	PCPrec_distance
36	theoretical	PD	0.0355	0.1068	0.1423	25.97	NA	NA	NA	20.2054	Native_flora_phylogenetic_distance
36	theoretical	Phy	-0.0101	0.034	0.0239	4.36	NA	NA	NA	3.33304	Floristic_phylogenetic_dissimilarity
36	theoretical	Geo	0.0193	0.0152	0.0345	6.3	NA	NA	NA	2.43322	Geographical_distance
37	theoretical	HM	0.0029	0.0426	0.0455	5.87	NA	NA	NA	4.28712	Human_modification_distance
37	theoretical	ClimPC1	0.2064	0.2104	0.4168	53.73	NA	NA	NA	56.2087	PCTemp_distance
37	theoretical	ClimPC2	-0.0002	0.0645	0.0643	8.29	NA	NA	NA	13.5324	PCPrec_distance
37	theoretical	PD	0.033	0.1901	0.2231	28.76	NA	NA	NA	20.2054	Native_flora_phylogenetic_distance
37	theoretical	Phy	-0.0063	0.0169	0.0106	1.37	NA	NA	NA	3.33304	Floristic_phylogenetic_dissimilarity
37	theoretical	Geo	0.0001	0.0153	0.0154	1.99	NA	NA	NA	2.43322	Geographical_distance
38	theoretical	HM	0.022	0.0405	0.0625	8.53	NA	NA	NA	4.28712	Human_modification_distance
38	theoretical	ClimPC1	0.2341	0.1591	0.3932	53.66	NA	NA	NA	56.2087	PCTemp_distance
38	theoretical	ClimPC2	0.0238	0.0665	0.0903	12.32	NA	NA	NA	13.5324	PCPrec_distance
38	theoretical	PD	0.0441	0.0832	0.1273	17.37	NA	NA	NA	20.2054	Native_flora_phylogenetic_distance
38	theoretical	Phy	-0.0004	0.0222	0.0218	2.98	NA	NA	NA	3.33304	Floristic_phylogenetic_dissimilarity
38	theoretical	Geo	0.0149	0.0227	0.0376	5.13	NA	NA	NA	2.43322	Geographical_distance
39	theoretical	HM	0.0062	0.0142	0.0204	3.5	NA	NA	NA	4.28712	Human_modification_distance
39	theoretical	ClimPC1	0.1535	0.1504	0.3039	52.1	NA	NA	NA	56.2087	PCTemp_distance
39	theoretical	ClimPC2	0.0156	0.0378	0.0534	9.15	NA	NA	NA	13.5324	PCPrec_distance
39	theoretical	PD	0.0521	0.127	0.1791	30.7	NA	NA	NA	20.2054	Native_flora_phylogenetic_distance
39	theoretical	Phy	-0.0196	0.0405	0.0209	3.58	NA	NA	NA	3.33304	Floristic_phylogenetic_dissimilarity
39	theoretical	Geo	-0.0038	0.0094	0.0056	0.96	NA	NA	NA	2.43322	Geographical_distance
40	theoretical	HM	0.0116	0.0213	0.0329	5.05	NA	NA	NA	4.28712	Human_modification_distance
40	theoretical	ClimPC1	0.3215	0.1267	0.4482	68.75	NA	NA	NA	56.2087	PCTemp_distance
40	theoretical	ClimPC2	0.0089	0.027	0.0359	5.51	NA	NA	NA	13.5324	PCPrec_distance
40	theoretical	PD	0.019	0.0908	0.1098	16.84	NA	NA	NA	20.2054	Native_flora_phylogenetic_distance
40	theoretical	Phy	-0.0101	0.0252	0.0151	2.32	NA	NA	NA	3.33304	Floristic_phylogenetic_dissimilarity
40	theoretical	Geo	0.0099	0.0001	0.01	1.53	NA	NA	NA	2.43322	Geographical_distance
41	theoretical	HM	0.0028	0.0279	0.0307	4.16	NA	NA	NA	4.28712	Human_modification_distance
41	theoretical	ClimPC1	0.4118	0.1229	0.5347	72.47	NA	NA	NA	56.2087	PCTemp_distance
41	theoretical	ClimPC2	0.0146	0.0346	0.0492	6.67	NA	NA	NA	13.5324	PCPrec_distance
41	theoretical	PD	0.0243	0.0739	0.0982	13.31	NA	NA	NA	20.2054	Native_flora_phylogenetic_distance
41	theoretical	Phy	0.0064	0.0125	0.0189	2.56	NA	NA	NA	3.33304	Floristic_phylogenetic_dissimilarity
41	theoretical	Geo	0.0058	0.0003	0.0061	0.83	NA	NA	NA	2.43322	Geographical_distance
42	theoretical	HM	0.0124	0.0253	0.0377	5.41	NA	NA	NA	4.28712	Human_modification_distance
42	theoretical	ClimPC1	0.2102	0.1501	0.3603	51.66	NA	NA	NA	56.2087	PCTemp_distance
42	theoretical	ClimPC2	0.0456	0.0393	0.0849	12.17	NA	NA	NA	13.5324	PCPrec_distance
42	theoretical	PD	0.0517	0.0904	0.1421	20.37	NA	NA	NA	20.2054	Native_flora_phylogenetic_distance
42	theoretical	Phy	-0.0062	0.0642	0.058	8.32	NA	NA	NA	3.33304	Floristic_phylogenetic_dissimilarity
42	theoretical	Geo	0.0154	-0.0009	0.0145	2.08	NA	NA	NA	2.43322	Geographical_distance
43	theoretical	HM	0.0223	0.0699	0.0922	12.09	NA	NA	NA	4.28712	Human_modification_distance
43	theoretical	ClimPC1	0.3012	0.1616	0.4628	60.7	NA	NA	NA	56.2087	PCTemp_distance
43	theoretical	ClimPC2	0.0216	0.0507	0.0723	9.48	NA	NA	NA	13.5324	PCPrec_distance
43	theoretical	PD	0.033	0.076	0.109	14.3	NA	NA	NA	20.2054	Native_flora_phylogenetic_distance
43	theoretical	Phy	-0.0035	0.0217	0.0182	2.39	NA	NA	NA	3.33304	Floristic_phylogenetic_dissimilarity
43	theoretical	Geo	0.0015	0.0065	0.008	1.05	NA	NA	NA	2.43322	Geographical_distance
44	theoretical	HM	0.0257	0.0335	0.0592	9.85	NA	NA	NA	4.28712	Human_modification_distance
44	theoretical	ClimPC1	0.1947	0.086	0.2807	46.72	NA	NA	NA	56.2087	PCTemp_distance
44	theoretical	ClimPC2	0.0434	0.0211	0.0645	10.74	NA	NA	NA	13.5324	PCPrec_distance
44	theoretical	PD	0.0628	0.0475	0.1103	18.36	NA	NA	NA	20.2054	Native_flora_phylogenetic_distance
44	theoretical	Phy	0.0071	0.0381	0.0452	7.52	NA	NA	NA	3.33304	Floristic_phylogenetic_dissimilarity
44	theoretical	Geo	0.0179	0.023	0.0409	6.81	NA	NA	NA	2.43322	Geographical_distance
45	theoretical	HM	-0.006	0.0151	0.0091	1.38	NA	NA	NA	4.28712	Human_modification_distance
45	theoretical	ClimPC1	0.3108	0.1	0.4108	62.31	NA	NA	NA	56.2087	PCTemp_distance
45	theoretical	ClimPC2	0.0492	0.033	0.0822	12.47	NA	NA	NA	13.5324	PCPrec_distance
45	theoretical	PD	0.0478	0.062	0.1098	16.65	NA	NA	NA	20.2054	Native_flora_phylogenetic_distance
45	theoretical	Phy	0.0238	0.0182	0.042	6.37	NA	NA	NA	3.33304	Floristic_phylogenetic_dissimilarity
45	theoretical	Geo	0.0052	0.0002	0.0054	0.82	NA	NA	NA	2.43322	Geographical_distance
46	theoretical	HM	0.0035	0.0108	0.0143	2.08	NA	NA	NA	4.28712	Human_modification_distance
46	theoretical	ClimPC1	0.3238	0.1007	0.4245	61.84	NA	NA	NA	56.2087	PCTemp_distance
46	theoretical	ClimPC2	0.0494	0.0487	0.0981	14.29	NA	NA	NA	13.5324	PCPrec_distance
46	theoretical	PD	0.052	0.0712	0.1232	17.95	NA	NA	NA	20.2054	Native_flora_phylogenetic_distance
46	theoretical	Phy	0.0088	0.0045	0.0133	1.94	NA	NA	NA	3.33304	Floristic_phylogenetic_dissimilarity
46	theoretical	Geo	0.0105	0.0026	0.0131	1.91	NA	NA	NA	2.43322	Geographical_distance
47	theoretical	HM	0.0149	0.0111	0.026	3.71	NA	NA	NA	4.28712	Human_modification_distance
47	theoretical	ClimPC1	0.228	0.1362	0.3642	52.04	NA	NA	NA	56.2087	PCTemp_distance
47	theoretical	ClimPC2	0.0223	0.0353	0.0576	8.23	NA	NA	NA	13.5324	PCPrec_distance
47	theoretical	PD	0.0968	0.0916	0.1884	26.92	NA	NA	NA	20.2054	Native_flora_phylogenetic_distance
47	theoretical	Phy	-0.0023	0.0229	0.0206	2.94	NA	NA	NA	3.33304	Floristic_phylogenetic_dissimilarity
47	theoretical	Geo	0.0138	0.0293	0.0431	6.16	NA	NA	NA	2.43322	Geographical_distance
48	theoretical	HM	-0.0017	0.0116	0.0099	1.17	NA	NA	NA	4.28712	Human_modification_distance
48	theoretical	ClimPC1	0.2	0.2381	0.4381	51.84	NA	NA	NA	56.2087	PCTemp_distance
48	theoretical	ClimPC2	0.0026	0.0517	0.0543	6.43	NA	NA	NA	13.5324	PCPrec_distance
48	theoretical	PD	0.0369	0.2361	0.273	32.3	NA	NA	NA	20.2054	Native_flora_phylogenetic_distance
48	theoretical	Phy	0.0045	0.038	0.0425	5.03	NA	NA	NA	3.33304	Floristic_phylogenetic_dissimilarity
48	theoretical	Geo	0.0055	0.0218	0.0273	3.23	NA	NA	NA	2.43322	Geographical_distance
49	theoretical	HM	-0.0005	0.0425	0.042	5.5	NA	NA	NA	4.28712	Human_modification_distance
49	theoretical	ClimPC1	0.2482	0.1669	0.4151	54.36	NA	NA	NA	56.2087	PCTemp_distance
49	theoretical	ClimPC2	0.0774	0.1268	0.2042	26.74	NA	NA	NA	13.5324	PCPrec_distance
49	theoretical	PD	0.0145	0.0604	0.0749	9.81	NA	NA	NA	20.2054	Native_flora_phylogenetic_distance
49	theoretical	Phy	-0.0013	0.0167	0.0154	2.02	NA	NA	NA	3.33304	Floristic_phylogenetic_dissimilarity
49	theoretical	Geo	0.001	0.011	0.012	1.57	NA	NA	NA	2.43322	Geographical_distance
50	theoretical	HM	0.0097	0.031	0.0407	6.18	NA	NA	NA	4.28712	Human_modification_distance
50	theoretical	ClimPC1	0.2389	0.129	0.3679	55.9	NA	NA	NA	56.2087	PCTemp_distance
50	theoretical	ClimPC2	0.0342	0.0889	0.1231	18.71	NA	NA	NA	13.5324	PCPrec_distance
50	theoretical	PD	0.0361	0.0699	0.106	16.11	NA	NA	NA	20.2054	Native_flora_phylogenetic_distance
50	theoretical	Phy	-0.0079	0.019	0.0111	1.69	NA	NA	NA	3.33304	Floristic_phylogenetic_dissimilarity
50	theoretical	Geo	0.0031	0.0062	0.0093	1.41	NA	NA	NA	2.43322	Geographical_distance
51	theoretical	HM	0.0008	0.0162	0.017	2.78	NA	NA	NA	4.28712	Human_modification_distance
51	theoretical	ClimPC1	0.1733	0.1007	0.274	44.82	NA	NA	NA	56.2087	PCTemp_distance
51	theoretical	ClimPC2	0.0498	0.0415	0.0913	14.93	NA	NA	NA	13.5324	PCPrec_distance
51	theoretical	PD	0.1124	0.0964	0.2088	34.15	NA	NA	NA	20.2054	Native_flora_phylogenetic_distance
51	theoretical	Phy	0.0194	-0.0054	0.014	2.29	NA	NA	NA	3.33304	Floristic_phylogenetic_dissimilarity
51	theoretical	Geo	0.0079	-0.0016	0.0063	1.03	NA	NA	NA	2.43322	Geographical_distance
52	theoretical	HM	0.0049	0.0196	0.0245	4.21	NA	NA	NA	4.28712	Human_modification_distance
52	theoretical	ClimPC1	0.2098	0.1158	0.3256	55.99	NA	NA	NA	56.2087	PCTemp_distance
52	theoretical	ClimPC2	0.0447	0.0539	0.0986	16.96	NA	NA	NA	13.5324	PCPrec_distance
52	theoretical	PD	0.038	0.0788	0.1168	20.09	NA	NA	NA	20.2054	Native_flora_phylogenetic_distance
52	theoretical	Phy	-0.0033	0.0137	0.0104	1.79	NA	NA	NA	3.33304	Floristic_phylogenetic_dissimilarity
52	theoretical	Geo	-0.0054	0.011	0.0056	0.96	NA	NA	NA	2.43322	Geographical_distance
53	theoretical	HM	0.0076	0.0172	0.0248	3.24	NA	NA	NA	4.28712	Human_modification_distance
53	theoretical	ClimPC1	0.2995	0.191	0.4905	64.1	NA	NA	NA	56.2087	PCTemp_distance
53	theoretical	ClimPC2	0.0169	0.0518	0.0687	8.98	NA	NA	NA	13.5324	PCPrec_distance
53	theoretical	PD	0.0139	0.1238	0.1377	18	NA	NA	NA	20.2054	Native_flora_phylogenetic_distance
53	theoretical	Phy	-0.0088	0.0367	0.0279	3.65	NA	NA	NA	3.33304	Floristic_phylogenetic_dissimilarity
53	theoretical	Geo	0.0021	0.0135	0.0156	2.04	NA	NA	NA	2.43322	Geographical_distance
54	theoretical	HM	0.0038	0.0105	0.0143	2.12	NA	NA	NA	4.28712	Human_modification_distance
54	theoretical	ClimPC1	0.214	0.1528	0.3668	54.43	NA	NA	NA	56.2087	PCTemp_distance
54	theoretical	ClimPC2	0.0508	0.0885	0.1393	20.67	NA	NA	NA	13.5324	PCPrec_distance
54	theoretical	PD	0.0367	0.0837	0.1204	17.87	NA	NA	NA	20.2054	Native_flora_phylogenetic_distance
54	theoretical	Phy	-0.01	0.0329	0.0229	3.4	NA	NA	NA	3.33304	Floristic_phylogenetic_dissimilarity
54	theoretical	Geo	0.0034	0.0068	0.0102	1.51	NA	NA	NA	2.43322	Geographical_distance
55	theoretical	HM	0.005	0.0364	0.0414	5.26	NA	NA	NA	4.28712	Human_modification_distance
55	theoretical	ClimPC1	0.2195	0.2041	0.4236	53.78	NA	NA	NA	56.2087	PCTemp_distance
55	theoretical	ClimPC2	0.0147	0.0793	0.094	11.93	NA	NA	NA	13.5324	PCPrec_distance
55	theoretical	PD	0.0201	0.1775	0.1976	25.09	NA	NA	NA	20.2054	Native_flora_phylogenetic_distance
55	theoretical	Phy	-0.0071	0.033	0.0259	3.29	NA	NA	NA	3.33304	Floristic_phylogenetic_dissimilarity
55	theoretical	Geo	0.0004	0.0047	0.0051	0.65	NA	NA	NA	2.43322	Geographical_distance
56	theoretical	HM	0.0183	0.0334	0.0517	6.93	NA	NA	NA	4.28712	Human_modification_distance
56	theoretical	ClimPC1	0.2313	0.1871	0.4184	56.06	NA	NA	NA	56.2087	PCTemp_distance
56	theoretical	ClimPC2	0.0054	0.0563	0.0617	8.27	NA	NA	NA	13.5324	PCPrec_distance
56	theoretical	PD	0.0397	0.1253	0.165	22.11	NA	NA	NA	20.2054	Native_flora_phylogenetic_distance
56	theoretical	Phy	0.0021	0.0063	0.0084	1.13	NA	NA	NA	3.33304	Floristic_phylogenetic_dissimilarity
56	theoretical	Geo	0.01	0.0312	0.0412	5.52	NA	NA	NA	2.43322	Geographical_distance
57	theoretical	HM	0.0136	0.0369	0.0505	7.59	NA	NA	NA	4.28712	Human_modification_distance
57	theoretical	ClimPC1	0.1656	0.1285	0.2941	44.23	NA	NA	NA	56.2087	PCTemp_distance
57	theoretical	ClimPC2	0.0617	0.1034	0.1651	24.83	NA	NA	NA	13.5324	PCPrec_distance
57	theoretical	PD	0.0438	0.0741	0.1179	17.73	NA	NA	NA	20.2054	Native_flora_phylogenetic_distance
57	theoretical	Phy	0.0031	0.0177	0.0208	3.13	NA	NA	NA	3.33304	Floristic_phylogenetic_dissimilarity
57	theoretical	Geo	0.0086	0.008	0.0166	2.5	NA	NA	NA	2.43322	Geographical_distance
58	theoretical	HM	0.0029	0.02	0.0229	3.16	NA	NA	NA	4.28712	Human_modification_distance
58	theoretical	ClimPC1	0.3277	0.1597	0.4874	67.23	NA	NA	NA	56.2087	PCTemp_distance
58	theoretical	ClimPC2	0.0211	0.0495	0.0706	9.74	NA	NA	NA	13.5324	PCPrec_distance
58	theoretical	PD	0.0369	0.095	0.1319	18.19	NA	NA	NA	20.2054	Native_flora_phylogenetic_distance
58	theoretical	Phy	0.0038	0.0047	0.0085	1.17	NA	NA	NA	3.33304	Floristic_phylogenetic_dissimilarity
58	theoretical	Geo	-0.0001	0.0038	0.0037	0.51	NA	NA	NA	2.43322	Geographical_distance
59	theoretical	HM	0.0403	0.0354	0.0757	11.93	NA	NA	NA	4.28712	Human_modification_distance
59	theoretical	ClimPC1	0.1783	0.1066	0.2849	44.92	NA	NA	NA	56.2087	PCTemp_distance
59	theoretical	ClimPC2	0.0343	0.0289	0.0632	9.96	NA	NA	NA	13.5324	PCPrec_distance
59	theoretical	PD	0.0925	0.0729	0.1654	26.08	NA	NA	NA	20.2054	Native_flora_phylogenetic_distance
59	theoretical	Phy	0.0012	0.0127	0.0139	2.19	NA	NA	NA	3.33304	Floristic_phylogenetic_dissimilarity
59	theoretical	Geo	0.0108	0.0204	0.0312	4.92	NA	NA	NA	2.43322	Geographical_distance
60	theoretical	HM	-0.0007	0.0174	0.0167	2.17	NA	NA	NA	4.28712	Human_modification_distance
60	theoretical	ClimPC1	0.3463	0.1653	0.5116	66.62	NA	NA	NA	56.2087	PCTemp_distance
60	theoretical	ClimPC2	0.0244	0.0666	0.091	11.85	NA	NA	NA	13.5324	PCPrec_distance
60	theoretical	PD	0.0196	0.0898	0.1094	14.25	NA	NA	NA	20.2054	Native_flora_phylogenetic_distance
60	theoretical	Phy	-0.0027	0.0135	0.0108	1.41	NA	NA	NA	3.33304	Floristic_phylogenetic_dissimilarity
60	theoretical	Geo	0.0038	0.0246	0.0284	3.7	NA	NA	NA	2.43322	Geographical_distance
61	theoretical	HM	0.0025	0.0087	0.0112	1.55	NA	NA	NA	4.28712	Human_modification_distance
61	theoretical	ClimPC1	0.3375	0.0968	0.4343	60.04	NA	NA	NA	56.2087	PCTemp_distance
61	theoretical	ClimPC2	0.0555	0.0579	0.1134	15.68	NA	NA	NA	13.5324	PCPrec_distance
61	theoretical	PD	0.08	0.0616	0.1416	19.57	NA	NA	NA	20.2054	Native_flora_phylogenetic_distance
61	theoretical	Phy	0.0141	-0.003	0.0111	1.53	NA	NA	NA	3.33304	Floristic_phylogenetic_dissimilarity
61	theoretical	Geo	0.0075	0.0043	0.0118	1.63	NA	NA	NA	2.43322	Geographical_distance
62	theoretical	HM	0.0015	0.0292	0.0307	3.96	NA	NA	NA	4.28712	Human_modification_distance
62	theoretical	ClimPC1	0.2152	0.1669	0.3821	49.29	NA	NA	NA	56.2087	PCTemp_distance
62	theoretical	ClimPC2	0.0565	0.1267	0.1832	23.63	NA	NA	NA	13.5324	PCPrec_distance
62	theoretical	PD	0.0329	0.1119	0.1448	18.68	NA	NA	NA	20.2054	Native_flora_phylogenetic_distance
62	theoretical	Phy	0.0132	0.001	0.0142	1.83	NA	NA	NA	3.33304	Floristic_phylogenetic_dissimilarity
62	theoretical	Geo	0.0062	0.014	0.0202	2.61	NA	NA	NA	2.43322	Geographical_distance
63	theoretical	HM	-0.0007	0.0129	0.0122	1.6	NA	NA	NA	4.28712	Human_modification_distance
63	theoretical	ClimPC1	0.2728	0.1687	0.4415	57.95	NA	NA	NA	56.2087	PCTemp_distance
63	theoretical	ClimPC2	0.0271	0.081	0.1081	14.19	NA	NA	NA	13.5324	PCPrec_distance
63	theoretical	PD	0.0408	0.1293	0.1701	22.33	NA	NA	NA	20.2054	Native_flora_phylogenetic_distance
63	theoretical	Phy	0.0051	0.0102	0.0153	2.01	NA	NA	NA	3.33304	Floristic_phylogenetic_dissimilarity
63	theoretical	Geo	0.0041	0.0105	0.0146	1.92	NA	NA	NA	2.43322	Geographical_distance
64	theoretical	HM	0.0068	0.0219	0.0287	5.03	NA	NA	NA	4.28712	Human_modification_distance
64	theoretical	ClimPC1	0.1999	0.1176	0.3175	55.69	NA	NA	NA	56.2087	PCTemp_distance
64	theoretical	ClimPC2	0.0206	0.0644	0.085	14.91	NA	NA	NA	13.5324	PCPrec_distance
64	theoretical	PD	0.0184	0.0791	0.0975	17.1	NA	NA	NA	20.2054	Native_flora_phylogenetic_distance
64	theoretical	Phy	-0.007	0.024	0.017	2.98	NA	NA	NA	3.33304	Floristic_phylogenetic_dissimilarity
64	theoretical	Geo	0.0114	0.013	0.0244	4.28	NA	NA	NA	2.43322	Geographical_distance
65	theoretical	HM	0.0035	0.0279	0.0314	3.99	NA	NA	NA	4.28712	Human_modification_distance
65	theoretical	ClimPC1	0.3586	0.1593	0.5179	65.88	NA	NA	NA	56.2087	PCTemp_distance
65	theoretical	ClimPC2	0.0211	0.0491	0.0702	8.93	NA	NA	NA	13.5324	PCPrec_distance
65	theoretical	PD	0.0302	0.1082	0.1384	17.61	NA	NA	NA	20.2054	Native_flora_phylogenetic_distance
65	theoretical	Phy	0.0037	0.0086	0.0123	1.56	NA	NA	NA	3.33304	Floristic_phylogenetic_dissimilarity
65	theoretical	Geo	0.0097	0.0062	0.0159	2.02	NA	NA	NA	2.43322	Geographical_distance
66	theoretical	HM	0.0216	0.0438	0.0654	10.35	NA	NA	NA	4.28712	Human_modification_distance
66	theoretical	ClimPC1	0.1935	0.1268	0.3203	50.67	NA	NA	NA	56.2087	PCTemp_distance
66	theoretical	ClimPC2	0.0566	0.0291	0.0857	13.56	NA	NA	NA	13.5324	PCPrec_distance
66	theoretical	PD	0.0557	0.0791	0.1348	21.33	NA	NA	NA	20.2054	Native_flora_phylogenetic_distance
66	theoretical	Phy	-0.0084	0.0277	0.0193	3.05	NA	NA	NA	3.33304	Floristic_phylogenetic_dissimilarity
66	theoretical	Geo	0.001	0.0056	0.0066	1.04	NA	NA	NA	2.43322	Geographical_distance
67	theoretical	HM	0.0015	0.0177	0.0192	2.75	NA	NA	NA	4.28712	Human_modification_distance
67	theoretical	ClimPC1	0.302	0.1463	0.4483	64.18	NA	NA	NA	56.2087	PCTemp_distance
67	theoretical	ClimPC2	0.0436	0.0538	0.0974	13.94	NA	NA	NA	13.5324	PCPrec_distance
67	theoretical	PD	0.0291	0.0875	0.1166	16.69	NA	NA	NA	20.2054	Native_flora_phylogenetic_distance
67	theoretical	Phy	0.0112	-0.0038	0.0074	1.06	NA	NA	NA	3.33304	Floristic_phylogenetic_dissimilarity
67	theoretical	Geo	-0.0083	0.0179	0.0096	1.37	NA	NA	NA	2.43322	Geographical_distance
68	theoretical	HM	0.0061	0.0229	0.029	4.05	NA	NA	NA	4.28712	Human_modification_distance
68	theoretical	ClimPC1	0.2652	0.1479	0.4131	57.73	NA	NA	NA	56.2087	PCTemp_distance
68	theoretical	ClimPC2	0.0418	0.0664	0.1082	15.12	NA	NA	NA	13.5324	PCPrec_distance
68	theoretical	PD	0.0358	0.0835	0.1193	16.67	NA	NA	NA	20.2054	Native_flora_phylogenetic_distance
68	theoretical	Phy	-0.0005	0.0249	0.0244	3.41	NA	NA	NA	3.33304	Floristic_phylogenetic_dissimilarity
68	theoretical	Geo	0.0008	0.0208	0.0216	3.02	NA	NA	NA	2.43322	Geographical_distance
69	theoretical	HM	0.0021	0.035	0.0371	5.76	NA	NA	NA	4.28712	Human_modification_distance
69	theoretical	ClimPC1	0.2567	0.1165	0.3732	57.9	NA	NA	NA	56.2087	PCTemp_distance
69	theoretical	ClimPC2	0.0228	0.0715	0.0943	14.63	NA	NA	NA	13.5324	PCPrec_distance
69	theoretical	PD	0.0142	0.0804	0.0946	14.68	NA	NA	NA	20.2054	Native_flora_phylogenetic_distance
69	theoretical	Phy	0.0048	0.0192	0.024	3.72	NA	NA	NA	3.33304	Floristic_phylogenetic_dissimilarity
69	theoretical	Geo	0.0195	0.0019	0.0214	3.32	NA	NA	NA	2.43322	Geographical_distance
70	theoretical	HM	0.0168	0.0405	0.0573	7.84	NA	NA	NA	4.28712	Human_modification_distance
70	theoretical	ClimPC1	0.2298	0.1383	0.3681	50.36	NA	NA	NA	56.2087	PCTemp_distance
70	theoretical	ClimPC2	0.0534	0.0621	0.1155	15.8	NA	NA	NA	13.5324	PCPrec_distance
70	theoretical	PD	0.0637	0.0794	0.1431	19.58	NA	NA	NA	20.2054	Native_flora_phylogenetic_distance
70	theoretical	Phy	0.0051	0.0343	0.0394	5.39	NA	NA	NA	3.33304	Floristic_phylogenetic_dissimilarity
70	theoretical	Geo	0.0029	0.0046	0.0075	1.03	NA	NA	NA	2.43322	Geographical_distance
71	theoretical	HM	0.004	0.0165	0.0205	3.56	NA	NA	NA	4.28712	Human_modification_distance
71	theoretical	ClimPC1	0.2035	0.0843	0.2878	50.01	NA	NA	NA	56.2087	PCTemp_distance
71	theoretical	ClimPC2	0.1035	0.0482	0.1517	26.36	NA	NA	NA	13.5324	PCPrec_distance
71	theoretical	PD	0.0407	0.0304	0.0711	12.35	NA	NA	NA	20.2054	Native_flora_phylogenetic_distance
71	theoretical	Phy	-0.0053	0.0283	0.023	4	NA	NA	NA	3.33304	Floristic_phylogenetic_dissimilarity
71	theoretical	Geo	-0.0036	0.025	0.0214	3.72	NA	NA	NA	2.43322	Geographical_distance
72	theoretical	HM	0.0016	-0.0001	0.0015	0.18	NA	NA	NA	4.28712	Human_modification_distance
72	theoretical	ClimPC1	0.3157	0.2141	0.5298	62.62	NA	NA	NA	56.2087	PCTemp_distance
72	theoretical	ClimPC2	0.025	0.0743	0.0993	11.74	NA	NA	NA	13.5324	PCPrec_distance
72	theoretical	PD	0.0207	0.1826	0.2033	24.03	NA	NA	NA	20.2054	Native_flora_phylogenetic_distance
72	theoretical	Phy	0.0028	0.0057	0.0085	1	NA	NA	NA	3.33304	Floristic_phylogenetic_dissimilarity
72	theoretical	Geo	0.0015	0.0021	0.0036	0.43	NA	NA	NA	2.43322	Geographical_distance
73	theoretical	HM	-0.0044	0.0454	0.041	6.69	NA	NA	NA	4.28712	Human_modification_distance
73	theoretical	ClimPC1	0.2345	0.1314	0.3659	59.7	NA	NA	NA	56.2087	PCTemp_distance
73	theoretical	ClimPC2	0.0355	0.0657	0.1012	16.51	NA	NA	NA	13.5324	PCPrec_distance
73	theoretical	PD	0.0087	0.0728	0.0815	13.3	NA	NA	NA	20.2054	Native_flora_phylogenetic_distance
73	theoretical	Phy	-0.0089	0.026	0.0171	2.79	NA	NA	NA	3.33304	Floristic_phylogenetic_dissimilarity
73	theoretical	Geo	0.0029	0.0033	0.0062	1.01	NA	NA	NA	2.43322	Geographical_distance
74	theoretical	HM	-0.0028	0.0171	0.0143	1.9	NA	NA	NA	4.28712	Human_modification_distance
74	theoretical	ClimPC1	0.2027	0.1901	0.3928	52.22	NA	NA	NA	56.2087	PCTemp_distance
74	theoretical	ClimPC2	0.0254	0.0796	0.105	13.96	NA	NA	NA	13.5324	PCPrec_distance
74	theoretical	PD	0.0475	0.1619	0.2094	27.84	NA	NA	NA	20.2054	Native_flora_phylogenetic_distance
74	theoretical	Phy	-0.0094	0.0203	0.0109	1.45	NA	NA	NA	3.33304	Floristic_phylogenetic_dissimilarity
74	theoretical	Geo	0.0101	0.0097	0.0198	2.63	NA	NA	NA	2.43322	Geographical_distance
75	theoretical	HM	0.0245	0.0372	0.0617	9.86	NA	NA	NA	4.28712	Human_modification_distance
75	theoretical	ClimPC1	0.1111	0.1572	0.2683	42.89	NA	NA	NA	56.2087	PCTemp_distance
75	theoretical	ClimPC2	0.0224	0.0393	0.0617	9.86	NA	NA	NA	13.5324	PCPrec_distance
75	theoretical	PD	0.074	0.135	0.209	33.41	NA	NA	NA	20.2054	Native_flora_phylogenetic_distance
75	theoretical	Phy	-0.0173	0.0401	0.0228	3.65	NA	NA	NA	3.33304	Floristic_phylogenetic_dissimilarity
75	theoretical	Geo	-0.0052	0.0072	0.002	0.32	NA	NA	NA	2.43322	Geographical_distance
76	theoretical	HM	0.0032	0.0067	0.0099	1.65	NA	NA	NA	4.28712	Human_modification_distance
76	theoretical	ClimPC1	0.1543	0.1365	0.2908	48.43	NA	NA	NA	56.2087	PCTemp_distance
76	theoretical	ClimPC2	0.068	0.0688	0.1368	22.78	NA	NA	NA	13.5324	PCPrec_distance
76	theoretical	PD	0.0356	0.1006	0.1362	22.68	NA	NA	NA	20.2054	Native_flora_phylogenetic_distance
76	theoretical	Phy	-0.013	0.0289	0.0159	2.65	NA	NA	NA	3.33304	Floristic_phylogenetic_dissimilarity
76	theoretical	Geo	0.0048	0.006	0.0108	1.8	NA	NA	NA	2.43322	Geographical_distance
77	theoretical	HM	0.0044	0.0093	0.0137	1.79	NA	NA	NA	4.28712	Human_modification_distance
77	theoretical	ClimPC1	0.2532	0.1601	0.4133	53.96	NA	NA	NA	56.2087	PCTemp_distance
77	theoretical	ClimPC2	0.0567	0.0785	0.1352	17.65	NA	NA	NA	13.5324	PCPrec_distance
77	theoretical	PD	0.0394	0.0922	0.1316	17.18	NA	NA	NA	20.2054	Native_flora_phylogenetic_distance
77	theoretical	Phy	-0.0056	0.0389	0.0333	4.35	NA	NA	NA	3.33304	Floristic_phylogenetic_dissimilarity
77	theoretical	Geo	0.0079	0.0309	0.0388	5.07	NA	NA	NA	2.43322	Geographical_distance
78	theoretical	HM	0.0039	0.0116	0.0155	1.79	NA	NA	NA	4.28712	Human_modification_distance
78	theoretical	ClimPC1	0.4484	0.1786	0.627	72.26	NA	NA	NA	56.2087	PCTemp_distance
78	theoretical	ClimPC2	0.0047	0.0439	0.0486	5.6	NA	NA	NA	13.5324	PCPrec_distance
78	theoretical	PD	0.0023	0.134	0.1363	15.71	NA	NA	NA	20.2054	Native_flora_phylogenetic_distance
78	theoretical	Phy	-0.0069	0.0268	0.0199	2.29	NA	NA	NA	3.33304	Floristic_phylogenetic_dissimilarity
78	theoretical	Geo	-0.0023	0.0227	0.0204	2.35	NA	NA	NA	2.43322	Geographical_distance
79	theoretical	HM	-0.0029	0.0146	0.0117	1.6	NA	NA	NA	4.28712	Human_modification_distance
79	theoretical	ClimPC1	0.3242	0.1446	0.4688	64.02	NA	NA	NA	56.2087	PCTemp_distance
79	theoretical	ClimPC2	0.0336	0.0412	0.0748	10.21	NA	NA	NA	13.5324	PCPrec_distance
79	theoretical	PD	0.0204	0.0862	0.1066	14.56	NA	NA	NA	20.2054	Native_flora_phylogenetic_distance
79	theoretical	Phy	-0.0028	0.0306	0.0278	3.8	NA	NA	NA	3.33304	Floristic_phylogenetic_dissimilarity
79	theoretical	Geo	0.013	0.0296	0.0426	5.82	NA	NA	NA	2.43322	Geographical_distance
80	theoretical	HM	0.0069	0.0747	0.0816	10.52	NA	NA	NA	4.28712	Human_modification_distance
80	theoretical	ClimPC1	0.1489	0.1891	0.338	43.56	NA	NA	NA	56.2087	PCTemp_distance
80	theoretical	ClimPC2	0.0071	0.0901	0.0972	12.53	NA	NA	NA	13.5324	PCPrec_distance
80	theoretical	PD	0.0509	0.1399	0.1908	24.59	NA	NA	NA	20.2054	Native_flora_phylogenetic_distance
80	theoretical	Phy	0.0015	0.0176	0.0191	2.46	NA	NA	NA	3.33304	Floristic_phylogenetic_dissimilarity
80	theoretical	Geo	0.0047	0.0446	0.0493	6.35	NA	NA	NA	2.43322	Geographical_distance
81	theoretical	HM	0.0208	0.0147	0.0355	6.32	NA	NA	NA	4.28712	Human_modification_distance
81	theoretical	ClimPC1	0.266	0.0531	0.3191	56.84	NA	NA	NA	56.2087	PCTemp_distance
81	theoretical	ClimPC2	0.046	0.025	0.071	12.65	NA	NA	NA	13.5324	PCPrec_distance
81	theoretical	PD	0.0591	0.0153	0.0744	13.25	NA	NA	NA	20.2054	Native_flora_phylogenetic_distance
81	theoretical	Phy	0.018	0.0198	0.0378	6.73	NA	NA	NA	3.33304	Floristic_phylogenetic_dissimilarity
81	theoretical	Geo	0.0005	0.0231	0.0236	4.2	NA	NA	NA	2.43322	Geographical_distance
82	theoretical	HM	0.0167	0.0055	0.0222	3.61	NA	NA	NA	4.28712	Human_modification_distance
82	theoretical	ClimPC1	0.3519	0.0862	0.4381	71.29	NA	NA	NA	56.2087	PCTemp_distance
82	theoretical	ClimPC2	-0.002	0.0084	0.0064	1.04	NA	NA	NA	13.5324	PCPrec_distance
82	theoretical	PD	0.0476	0.0665	0.1141	18.57	NA	NA	NA	20.2054	Native_flora_phylogenetic_distance
82	theoretical	Phy	0.0154	0.0018	0.0172	2.8	NA	NA	NA	3.33304	Floristic_phylogenetic_dissimilarity
82	theoretical	Geo	0.0034	0.0131	0.0165	2.69	NA	NA	NA	2.43322	Geographical_distance
83	theoretical	HM	0.0031	0.0123	0.0154	2.04	NA	NA	NA	4.28712	Human_modification_distance
83	theoretical	ClimPC1	0.2402	0.1662	0.4064	53.91	NA	NA	NA	56.2087	PCTemp_distance
83	theoretical	ClimPC2	0.0473	0.0878	0.1351	17.92	NA	NA	NA	13.5324	PCPrec_distance
83	theoretical	PD	0.0407	0.0817	0.1224	16.24	NA	NA	NA	20.2054	Native_flora_phylogenetic_distance
83	theoretical	Phy	0.0022	0.0621	0.0643	8.53	NA	NA	NA	3.33304	Floristic_phylogenetic_dissimilarity
83	theoretical	Geo	-0.0009	0.0112	0.0103	1.37	NA	NA	NA	2.43322	Geographical_distance
84	theoretical	HM	0.0054	0.0238	0.0292	4.36	NA	NA	NA	4.28712	Human_modification_distance
84	theoretical	ClimPC1	0.2911	0.1319	0.423	63.12	NA	NA	NA	56.2087	PCTemp_distance
84	theoretical	ClimPC2	0.0121	0.0277	0.0398	5.94	NA	NA	NA	13.5324	PCPrec_distance
84	theoretical	PD	0.0423	0.0941	0.1364	20.35	NA	NA	NA	20.2054	Native_flora_phylogenetic_distance
84	theoretical	Phy	0.006	0.0063	0.0123	1.84	NA	NA	NA	3.33304	Floristic_phylogenetic_dissimilarity
84	theoretical	Geo	0.0236	0.0059	0.0295	4.4	NA	NA	NA	2.43322	Geographical_distance
85	theoretical	HM	0.0099	0.0212	0.0311	5.33	NA	NA	NA	4.28712	Human_modification_distance
85	theoretical	ClimPC1	0.237	0.0988	0.3358	57.54	NA	NA	NA	56.2087	PCTemp_distance
85	theoretical	ClimPC2	0.0354	0.0607	0.0961	16.47	NA	NA	NA	13.5324	PCPrec_distance
85	theoretical	PD	0.0438	0.0606	0.1044	17.89	NA	NA	NA	20.2054	Native_flora_phylogenetic_distance
85	theoretical	Phy	0.0036	0.0061	0.0097	1.66	NA	NA	NA	3.33304	Floristic_phylogenetic_dissimilarity
85	theoretical	Geo	0.0074	-0.0009	0.0065	1.11	NA	NA	NA	2.43322	Geographical_distance
86	theoretical	HM	0.0054	0.0504	0.0558	7.6	NA	NA	NA	4.28712	Human_modification_distance
86	theoretical	ClimPC1	0.1483	0.157	0.3053	41.58	NA	NA	NA	56.2087	PCTemp_distance
86	theoretical	ClimPC2	0.0484	0.0808	0.1292	17.6	NA	NA	NA	13.5324	PCPrec_distance
86	theoretical	PD	0.0889	0.1234	0.2123	28.92	NA	NA	NA	20.2054	Native_flora_phylogenetic_distance
86	theoretical	Phy	-0.0041	0.0153	0.0112	1.53	NA	NA	NA	3.33304	Floristic_phylogenetic_dissimilarity
86	theoretical	Geo	-0.0004	0.0208	0.0204	2.78	NA	NA	NA	2.43322	Geographical_distance
87	theoretical	HM	0.0036	0.0101	0.0137	1.88	NA	NA	NA	4.28712	Human_modification_distance
87	theoretical	ClimPC1	0.3637	0.1565	0.5202	71.38	NA	NA	NA	56.2087	PCTemp_distance
87	theoretical	ClimPC2	0.0125	0.055	0.0675	9.26	NA	NA	NA	13.5324	PCPrec_distance
87	theoretical	PD	0.0174	0.0752	0.0926	12.71	NA	NA	NA	20.2054	Native_flora_phylogenetic_distance
87	theoretical	Phy	-0.0058	0.0241	0.0183	2.51	NA	NA	NA	3.33304	Floristic_phylogenetic_dissimilarity
87	theoretical	Geo	0.002	0.0145	0.0165	2.26	NA	NA	NA	2.43322	Geographical_distance
88	theoretical	HM	0.0002	0.0077	0.0079	1.15	NA	NA	NA	4.28712	Human_modification_distance
88	theoretical	ClimPC1	0.2663	0.1348	0.4011	58.54	NA	NA	NA	56.2087	PCTemp_distance
88	theoretical	ClimPC2	0.0315	0.0531	0.0846	12.35	NA	NA	NA	13.5324	PCPrec_distance
88	theoretical	PD	0.0614	0.1064	0.1678	24.49	NA	NA	NA	20.2054	Native_flora_phylogenetic_distance
88	theoretical	Phy	0.0008	0.012	0.0128	1.87	NA	NA	NA	3.33304	Floristic_phylogenetic_dissimilarity
88	theoretical	Geo	0.0052	0.0058	0.011	1.61	NA	NA	NA	2.43322	Geographical_distance
89	theoretical	HM	0.0034	0.0221	0.0255	3.7	NA	NA	NA	4.28712	Human_modification_distance
89	theoretical	ClimPC1	0.3413	0.1114	0.4527	65.64	NA	NA	NA	56.2087	PCTemp_distance
89	theoretical	ClimPC2	0.0252	0.0483	0.0735	10.66	NA	NA	NA	13.5324	PCPrec_distance
89	theoretical	PD	0.0252	0.0655	0.0907	13.15	NA	NA	NA	20.2054	Native_flora_phylogenetic_distance
89	theoretical	Phy	0.0128	0.0118	0.0246	3.57	NA	NA	NA	3.33304	Floristic_phylogenetic_dissimilarity
89	theoretical	Geo	0.0142	0.0085	0.0227	3.29	NA	NA	NA	2.43322	Geographical_distance
90	theoretical	HM	0.0071	0.0371	0.0442	6.59	NA	NA	NA	4.28712	Human_modification_distance
90	theoretical	ClimPC1	0.153	0.1603	0.3133	46.69	NA	NA	NA	56.2087	PCTemp_distance
90	theoretical	ClimPC2	0.0081	0.0546	0.0627	9.34	NA	NA	NA	13.5324	PCPrec_distance
90	theoretical	PD	0.0879	0.1461	0.234	34.87	NA	NA	NA	20.2054	Native_flora_phylogenetic_distance
90	theoretical	Phy	0.0007	0.0103	0.011	1.64	NA	NA	NA	3.33304	Floristic_phylogenetic_dissimilarity
90	theoretical	Geo	0.0006	0.0052	0.0058	0.86	NA	NA	NA	2.43322	Geographical_distance
91	theoretical	HM	0.0142	0.0425	0.0567	7.89	NA	NA	NA	4.28712	Human_modification_distance
91	theoretical	ClimPC1	0.3138	0.1388	0.4526	62.97	NA	NA	NA	56.2087	PCTemp_distance
91	theoretical	ClimPC2	0.0094	0.0482	0.0576	8.01	NA	NA	NA	13.5324	PCPrec_distance
91	theoretical	PD	0.0399	0.0969	0.1368	19.03	NA	NA	NA	20.2054	Native_flora_phylogenetic_distance
91	theoretical	Phy	0.0087	-0.0005	0.0082	1.14	NA	NA	NA	3.33304	Floristic_phylogenetic_dissimilarity
91	theoretical	Geo	0.0044	0.0025	0.0069	0.96	NA	NA	NA	2.43322	Geographical_distance
92	theoretical	HM	0.0141	0.0286	0.0427	6.65	NA	NA	NA	4.28712	Human_modification_distance
92	theoretical	ClimPC1	0.1247	0.159	0.2837	44.2	NA	NA	NA	56.2087	PCTemp_distance
92	theoretical	ClimPC2	0.0285	0.0557	0.0842	13.12	NA	NA	NA	13.5324	PCPrec_distance
92	theoretical	PD	0.0681	0.1222	0.1903	29.65	NA	NA	NA	20.2054	Native_flora_phylogenetic_distance
92	theoretical	Phy	-0.0152	0.0427	0.0275	4.28	NA	NA	NA	3.33304	Floristic_phylogenetic_dissimilarity
92	theoretical	Geo	0.0004	0.0131	0.0135	2.1	NA	NA	NA	2.43322	Geographical_distance
93	theoretical	HM	0.0015	0.0081	0.0096	1.37	NA	NA	NA	4.28712	Human_modification_distance
93	theoretical	ClimPC1	0.2292	0.1654	0.3946	56.48	NA	NA	NA	56.2087	PCTemp_distance
93	theoretical	ClimPC2	0.0272	0.0732	0.1004	14.37	NA	NA	NA	13.5324	PCPrec_distance
93	theoretical	PD	0.0364	0.1306	0.167	23.9	NA	NA	NA	20.2054	Native_flora_phylogenetic_distance
93	theoretical	Phy	-0.0028	0.01	0.0072	1.03	NA	NA	NA	3.33304	Floristic_phylogenetic_dissimilarity
93	theoretical	Geo	0.0064	0.0135	0.0199	2.85	NA	NA	NA	2.43322	Geographical_distance
94	theoretical	HM	0.0002	0.0185	0.0187	2.73	NA	NA	NA	4.28712	Human_modification_distance
94	theoretical	ClimPC1	0.3235	0.14	0.4635	67.63	NA	NA	NA	56.2087	PCTemp_distance
94	theoretical	ClimPC2	0.0091	0.028	0.0371	5.41	NA	NA	NA	13.5324	PCPrec_distance
94	theoretical	PD	0.0125	0.0831	0.0956	13.95	NA	NA	NA	20.2054	Native_flora_phylogenetic_distance
94	theoretical	Phy	-0.0006	0.0623	0.0617	9	NA	NA	NA	3.33304	Floristic_phylogenetic_dissimilarity
94	theoretical	Geo	-0.0061	0.0148	0.0087	1.27	NA	NA	NA	2.43322	Geographical_distance
95	theoretical	HM	0.0147	0.0297	0.0444	7.36	NA	NA	NA	4.28712	Human_modification_distance
95	theoretical	ClimPC1	0.3773	0.0556	0.4329	71.79	NA	NA	NA	56.2087	PCTemp_distance
95	theoretical	ClimPC2	0.0276	0.0165	0.0441	7.31	NA	NA	NA	13.5324	PCPrec_distance
95	theoretical	PD	0.0253	0.0136	0.0389	6.45	NA	NA	NA	20.2054	Native_flora_phylogenetic_distance
95	theoretical	Phy	0.0179	-0.0047	0.0132	2.19	NA	NA	NA	3.33304	Floristic_phylogenetic_dissimilarity
95	theoretical	Geo	0.0211	0.0084	0.0295	4.89	NA	NA	NA	2.43322	Geographical_distance
96	theoretical	HM	0.0013	0.0117	0.013	1.65	NA	NA	NA	4.28712	Human_modification_distance
96	theoretical	ClimPC1	0.3493	0.1538	0.5031	63.84	NA	NA	NA	56.2087	PCTemp_distance
96	theoretical	ClimPC2	0.0296	0.0666	0.0962	12.21	NA	NA	NA	13.5324	PCPrec_distance
96	theoretical	PD	0.0212	0.103	0.1242	15.76	NA	NA	NA	20.2054	Native_flora_phylogenetic_distance
96	theoretical	Phy	-0.0072	0.0308	0.0236	2.99	NA	NA	NA	3.33304	Floristic_phylogenetic_dissimilarity
96	theoretical	Geo	0.015	0.013	0.028	3.55	NA	NA	NA	2.43322	Geographical_distance
97	theoretical	HM	-0.0025	0.0208	0.0183	2.65	NA	NA	NA	4.28712	Human_modification_distance
97	theoretical	ClimPC1	0.2682	0.1408	0.409	59.21	NA	NA	NA	56.2087	PCTemp_distance
97	theoretical	ClimPC2	0.0447	0.0952	0.1399	20.25	NA	NA	NA	13.5324	PCPrec_distance
97	theoretical	PD	0.0165	0.083	0.0995	14.4	NA	NA	NA	20.2054	Native_flora_phylogenetic_distance
97	theoretical	Phy	-0.0001	0.0099	0.0098	1.42	NA	NA	NA	3.33304	Floristic_phylogenetic_dissimilarity
97	theoretical	Geo	0.0092	0.0051	0.0143	2.07	NA	NA	NA	2.43322	Geographical_distance
98	theoretical	HM	0.0088	0.0286	0.0374	5.46	NA	NA	NA	4.28712	Human_modification_distance
98	theoretical	ClimPC1	0.2527	0.1388	0.3915	57.2	NA	NA	NA	56.2087	PCTemp_distance
98	theoretical	ClimPC2	0.0256	0.0468	0.0724	10.58	NA	NA	NA	13.5324	PCPrec_distance
98	theoretical	PD	0.036	0.1042	0.1402	20.48	NA	NA	NA	20.2054	Native_flora_phylogenetic_distance
98	theoretical	Phy	-0.0056	0.0215	0.0159	2.32	NA	NA	NA	3.33304	Floristic_phylogenetic_dissimilarity
98	theoretical	Geo	0.0155	0.0116	0.0271	3.96	NA	NA	NA	2.43322	Geographical_distance
99	theoretical	HM	-0.0029	0.0258	0.0229	3.3	NA	NA	NA	4.28712	Human_modification_distance
99	theoretical	ClimPC1	0.2307	0.1547	0.3854	55.52	NA	NA	NA	56.2087	PCTemp_distance
99	theoretical	ClimPC2	0.0503	0.0858	0.1361	19.61	NA	NA	NA	13.5324	PCPrec_distance
99	theoretical	PD	0.0243	0.0973	0.1216	17.52	NA	NA	NA	20.2054	Native_flora_phylogenetic_distance
99	theoretical	Phy	-0.0095	0.0222	0.0127	1.83	NA	NA	NA	3.33304	Floristic_phylogenetic_dissimilarity
99	theoretical	Geo	0.0033	0.0122	0.0155	2.23	NA	NA	NA	2.43322	Geographical_distance
100	theoretical	HM	-0.007	0.0252	0.0182	2.4	NA	NA	NA	4.28712	Human_modification_distance
100	theoretical	ClimPC1	0.2183	0.1693	0.3876	51.08	NA	NA	NA	56.2087	PCTemp_distance
100	theoretical	ClimPC2	0.0721	0.1436	0.2157	28.43	NA	NA	NA	13.5324	PCPrec_distance
100	theoretical	PD	0.0162	0.0978	0.114	15.02	NA	NA	NA	20.2054	Native_flora_phylogenetic_distance
100	theoretical	Phy	0.003	0.0133	0.0163	2.15	NA	NA	NA	3.33304	Floristic_phylogenetic_dissimilarity
100	theoretical	Geo	0.0065	0.0005	0.007	0.92	NA	NA	NA	2.43322	Geographical_distance
101	theoretical	HM	0.0004	0.0132	0.0136	1.82	NA	NA	NA	4.28712	Human_modification_distance
101	theoretical	ClimPC1	0.2927	0.1619	0.4546	60.79	NA	NA	NA	56.2087	PCTemp_distance
101	theoretical	ClimPC2	0.0411	0.0323	0.0734	9.82	NA	NA	NA	13.5324	PCPrec_distance
101	theoretical	PD	0.0225	0.124	0.1465	19.59	NA	NA	NA	20.2054	Native_flora_phylogenetic_distance
101	theoretical	Phy	-0.003	0.036	0.033	4.41	NA	NA	NA	3.33304	Floristic_phylogenetic_dissimilarity
101	theoretical	Geo	0.0058	0.0209	0.0267	3.57	NA	NA	NA	2.43322	Geographical_distance
102	theoretical	HM	0.0026	0.029	0.0316	4.44	NA	NA	NA	4.28712	Human_modification_distance
102	theoretical	ClimPC1	0.1532	0.1622	0.3154	44.32	NA	NA	NA	56.2087	PCTemp_distance
102	theoretical	ClimPC2	0.0561	0.1183	0.1744	24.51	NA	NA	NA	13.5324	PCPrec_distance
102	theoretical	PD	0.0448	0.1194	0.1642	23.07	NA	NA	NA	20.2054	Native_flora_phylogenetic_distance
102	theoretical	Phy	-0.0043	0.0207	0.0164	2.3	NA	NA	NA	3.33304	Floristic_phylogenetic_dissimilarity
102	theoretical	Geo	-0.0029	0.0125	0.0096	1.35	NA	NA	NA	2.43322	Geographical_distance
103	theoretical	HM	0.0153	0.0194	0.0347	4.56	NA	NA	NA	4.28712	Human_modification_distance
103	theoretical	ClimPC1	0.2324	0.1885	0.4209	55.28	NA	NA	NA	56.2087	PCTemp_distance
103	theoretical	ClimPC2	0.0021	0.0187	0.0208	2.73	NA	NA	NA	13.5324	PCPrec_distance
103	theoretical	PD	0.0776	0.1718	0.2494	32.76	NA	NA	NA	20.2054	Native_flora_phylogenetic_distance
103	theoretical	Phy	-0.0034	0.0153	0.0119	1.56	NA	NA	NA	3.33304	Floristic_phylogenetic_dissimilarity
103	theoretical	Geo	0.0136	0.0101	0.0237	3.11	NA	NA	NA	2.43322	Geographical_distance
104	theoretical	HM	0.0072	0.0433	0.0505	7.96	NA	NA	NA	4.28712	Human_modification_distance
104	theoretical	ClimPC1	0.076	0.1245	0.2005	31.6	NA	NA	NA	56.2087	PCTemp_distance
104	theoretical	ClimPC2	0.0178	0.0516	0.0694	10.94	NA	NA	NA	13.5324	PCPrec_distance
104	theoretical	PD	0.1394	0.1315	0.2709	42.7	NA	NA	NA	20.2054	Native_flora_phylogenetic_distance
104	theoretical	Phy	-0.0078	0.0325	0.0247	3.89	NA	NA	NA	3.33304	Floristic_phylogenetic_dissimilarity
104	theoretical	Geo	0.0098	0.0086	0.0184	2.9	NA	NA	NA	2.43322	Geographical_distance
105	theoretical	HM	-0.0013	0.0203	0.019	2.3	NA	NA	NA	4.28712	Human_modification_distance
105	theoretical	ClimPC1	0.5424	0.1234	0.6658	80.72	NA	NA	NA	56.2087	PCTemp_distance
105	theoretical	ClimPC2	0.0143	0.0233	0.0376	4.56	NA	NA	NA	13.5324	PCPrec_distance
105	theoretical	PD	0.0137	0.0607	0.0744	9.02	NA	NA	NA	20.2054	Native_flora_phylogenetic_distance
105	theoretical	Phy	0.0044	0.0172	0.0216	2.62	NA	NA	NA	3.33304	Floristic_phylogenetic_dissimilarity
105	theoretical	Geo	0.0047	0.0017	0.0064	0.78	NA	NA	NA	2.43322	Geographical_distance
106	theoretical	HM	0.0042	0.0171	0.0213	2.9	NA	NA	NA	4.28712	Human_modification_distance
106	theoretical	ClimPC1	0.4082	0.1193	0.5275	71.73	NA	NA	NA	56.2087	PCTemp_distance
106	theoretical	ClimPC2	0.013	0.0395	0.0525	7.14	NA	NA	NA	13.5324	PCPrec_distance
106	theoretical	PD	0.0144	0.0833	0.0977	13.29	NA	NA	NA	20.2054	Native_flora_phylogenetic_distance
106	theoretical	Phy	0.0006	0.0123	0.0129	1.75	NA	NA	NA	3.33304	Floristic_phylogenetic_dissimilarity
106	theoretical	Geo	0.0103	0.0132	0.0235	3.2	NA	NA	NA	2.43322	Geographical_distance
107	theoretical	HM	0.0021	0.0097	0.0118	1.54	NA	NA	NA	4.28712	Human_modification_distance
107	theoretical	ClimPC1	0.2288	0.1979	0.4267	55.52	NA	NA	NA	56.2087	PCTemp_distance
107	theoretical	ClimPC2	0.0217	0.0652	0.0869	11.31	NA	NA	NA	13.5324	PCPrec_distance
107	theoretical	PD	0.0509	0.1383	0.1892	24.62	NA	NA	NA	20.2054	Native_flora_phylogenetic_distance
107	theoretical	Phy	-0.0048	0.0428	0.038	4.94	NA	NA	NA	3.33304	Floristic_phylogenetic_dissimilarity
107	theoretical	Geo	-0.0035	0.0194	0.0159	2.07	NA	NA	NA	2.43322	Geographical_distance
108	theoretical	HM	0.0008	0.0134	0.0142	2.05	NA	NA	NA	4.28712	Human_modification_distance
108	theoretical	ClimPC1	0.3865	0.1219	0.5084	73.4	NA	NA	NA	56.2087	PCTemp_distance
108	theoretical	ClimPC2	0.0145	0.0597	0.0742	10.71	NA	NA	NA	13.5324	PCPrec_distance
108	theoretical	PD	-0.0014	0.0756	0.0742	10.71	NA	NA	NA	20.2054	Native_flora_phylogenetic_distance
108	theoretical	Phy	0.0008	0.0086	0.0094	1.36	NA	NA	NA	3.33304	Floristic_phylogenetic_dissimilarity
108	theoretical	Geo	0.0007	0.0115	0.0122	1.76	NA	NA	NA	2.43322	Geographical_distance
109	theoretical	HM	0.0282	0.0041	0.0323	4.75	NA	NA	NA	4.28712	Human_modification_distance
109	theoretical	ClimPC1	0.1194	0.1483	0.2677	39.37	NA	NA	NA	56.2087	PCTemp_distance
109	theoretical	ClimPC2	0.0216	0.0273	0.0489	7.19	NA	NA	NA	13.5324	PCPrec_distance
109	theoretical	PD	0.1724	0.1208	0.2932	43.12	NA	NA	NA	20.2054	Native_flora_phylogenetic_distance
109	theoretical	Phy	0.0045	0.0039	0.0084	1.24	NA	NA	NA	3.33304	Floristic_phylogenetic_dissimilarity
109	theoretical	Geo	0.002	0.0275	0.0295	4.34	NA	NA	NA	2.43322	Geographical_distance
110	theoretical	HM	0.0064	0.0159	0.0223	2.97	NA	NA	NA	4.28712	Human_modification_distance
110	theoretical	ClimPC1	0.2413	0.2009	0.4422	58.81	NA	NA	NA	56.2087	PCTemp_distance
110	theoretical	ClimPC2	0.0154	0.0364	0.0518	6.89	NA	NA	NA	13.5324	PCPrec_distance
110	theoretical	PD	0.0495	0.1591	0.2086	27.74	NA	NA	NA	20.2054	Native_flora_phylogenetic_distance
110	theoretical	Phy	-0.0075	0.0186	0.0111	1.48	NA	NA	NA	3.33304	Floristic_phylogenetic_dissimilarity
110	theoretical	Geo	-0.0038	0.0197	0.0159	2.11	NA	NA	NA	2.43322	Geographical_distance
111	theoretical	HM	-0.001	0.0183	0.0173	2.27	NA	NA	NA	4.28712	Human_modification_distance
111	theoretical	ClimPC1	0.2384	0.1661	0.4045	52.99	NA	NA	NA	56.2087	PCTemp_distance
111	theoretical	ClimPC2	0.0509	0.1089	0.1598	20.94	NA	NA	NA	13.5324	PCPrec_distance
111	theoretical	PD	0.0506	0.0987	0.1493	19.56	NA	NA	NA	20.2054	Native_flora_phylogenetic_distance
111	theoretical	Phy	-0.0032	0.0176	0.0144	1.89	NA	NA	NA	3.33304	Floristic_phylogenetic_dissimilarity
111	theoretical	Geo	0.008	0.01	0.018	2.36	NA	NA	NA	2.43322	Geographical_distance
112	theoretical	HM	0.0047	0.0479	0.0526	7.82	NA	NA	NA	4.28712	Human_modification_distance
112	theoretical	ClimPC1	0.2663	0.1344	0.4007	59.57	NA	NA	NA	56.2087	PCTemp_distance
112	theoretical	ClimPC2	0.0162	0.0466	0.0628	9.34	NA	NA	NA	13.5324	PCPrec_distance
112	theoretical	PD	0.037	0.0979	0.1349	20.06	NA	NA	NA	20.2054	Native_flora_phylogenetic_distance
112	theoretical	Phy	-0.0035	0.0164	0.0129	1.92	NA	NA	NA	3.33304	Floristic_phylogenetic_dissimilarity
112	theoretical	Geo	0.0032	0.0055	0.0087	1.29	NA	NA	NA	2.43322	Geographical_distance
113	theoretical	HM	-0.0063	0.0196	0.0133	1.83	NA	NA	NA	4.28712	Human_modification_distance
113	theoretical	ClimPC1	0.2677	0.1638	0.4315	59.24	NA	NA	NA	56.2087	PCTemp_distance
113	theoretical	ClimPC2	0.036	0.0834	0.1194	16.39	NA	NA	NA	13.5324	PCPrec_distance
113	theoretical	PD	0.0374	0.1027	0.1401	19.23	NA	NA	NA	20.2054	Native_flora_phylogenetic_distance
113	theoretical	Phy	-0.0006	0.011	0.0104	1.43	NA	NA	NA	3.33304	Floristic_phylogenetic_dissimilarity
113	theoretical	Geo	0.0074	0.0063	0.0137	1.88	NA	NA	NA	2.43322	Geographical_distance
114	theoretical	HM	0.0036	0.0285	0.0321	4.17	NA	NA	NA	4.28712	Human_modification_distance
114	theoretical	ClimPC1	0.3665	0.1391	0.5056	65.71	NA	NA	NA	56.2087	PCTemp_distance
114	theoretical	ClimPC2	0.0158	0.042	0.0578	7.51	NA	NA	NA	13.5324	PCPrec_distance
114	theoretical	PD	0.0207	0.1046	0.1253	16.29	NA	NA	NA	20.2054	Native_flora_phylogenetic_distance
114	theoretical	Phy	0.0107	0.0267	0.0374	4.86	NA	NA	NA	3.33304	Floristic_phylogenetic_dissimilarity
114	theoretical	Geo	0.0082	0.003	0.0112	1.46	NA	NA	NA	2.43322	Geographical_distance
115	theoretical	HM	0.0158	0.0321	0.0479	7.81	NA	NA	NA	4.28712	Human_modification_distance
115	theoretical	ClimPC1	0.2107	0.133	0.3437	56.06	NA	NA	NA	56.2087	PCTemp_distance
115	theoretical	ClimPC2	0.0146	0.0395	0.0541	8.82	NA	NA	NA	13.5324	PCPrec_distance
115	theoretical	PD	0.055	0.0849	0.1399	22.82	NA	NA	NA	20.2054	Native_flora_phylogenetic_distance
115	theoretical	Phy	-0.0058	0.0259	0.0201	3.28	NA	NA	NA	3.33304	Floristic_phylogenetic_dissimilarity
115	theoretical	Geo	-0.0009	0.0083	0.0074	1.21	NA	NA	NA	2.43322	Geographical_distance
116	theoretical	HM	0.0059	0.0218	0.0277	4.18	NA	NA	NA	4.28712	Human_modification_distance
116	theoretical	ClimPC1	0.1854	0.1477	0.3331	50.27	NA	NA	NA	56.2087	PCTemp_distance
116	theoretical	ClimPC2	0.0357	0.0544	0.0901	13.6	NA	NA	NA	13.5324	PCPrec_distance
116	theoretical	PD	0.0725	0.1218	0.1943	29.32	NA	NA	NA	20.2054	Native_flora_phylogenetic_distance
116	theoretical	Phy	-0.002	0.0116	0.0096	1.45	NA	NA	NA	3.33304	Floristic_phylogenetic_dissimilarity
116	theoretical	Geo	0.0053	0.0025	0.0078	1.18	NA	NA	NA	2.43322	Geographical_distance
117	theoretical	HM	-0.0013	0.0043	0.003	0.43	NA	NA	NA	4.28712	Human_modification_distance
117	theoretical	ClimPC1	0.321	0.1572	0.4782	67.77	NA	NA	NA	56.2087	PCTemp_distance
117	theoretical	ClimPC2	0.0343	0.0486	0.0829	11.75	NA	NA	NA	13.5324	PCPrec_distance
117	theoretical	PD	0.0066	0.0881	0.0947	13.42	NA	NA	NA	20.2054	Native_flora_phylogenetic_distance
117	theoretical	Phy	-0.0136	0.0356	0.022	3.12	NA	NA	NA	3.33304	Floristic_phylogenetic_dissimilarity
117	theoretical	Geo	0.0012	0.0236	0.0248	3.51	NA	NA	NA	2.43322	Geographical_distance
118	theoretical	HM	0.0113	0.0183	0.0296	5.42	NA	NA	NA	4.28712	Human_modification_distance
118	theoretical	ClimPC1	0.0844	0.1274	0.2118	38.81	NA	NA	NA	56.2087	PCTemp_distance
118	theoretical	ClimPC2	0.0146	0.0403	0.0549	10.06	NA	NA	NA	13.5324	PCPrec_distance
118	theoretical	PD	0.0801	0.121	0.2011	36.84	NA	NA	NA	20.2054	Native_flora_phylogenetic_distance
118	theoretical	Phy	-0.0052	0.0189	0.0137	2.51	NA	NA	NA	3.33304	Floristic_phylogenetic_dissimilarity
118	theoretical	Geo	0.0127	0.022	0.0347	6.36	NA	NA	NA	2.43322	Geographical_distance
119	theoretical	HM	0.002	0.009	0.011	1.86	NA	NA	NA	4.28712	Human_modification_distance
119	theoretical	ClimPC1	0.1871	0.1306	0.3177	53.71	NA	NA	NA	56.2087	PCTemp_distance
119	theoretical	ClimPC2	0.0441	0.0548	0.0989	16.72	NA	NA	NA	13.5324	PCPrec_distance
119	theoretical	PD	0.0591	0.0843	0.1434	24.24	NA	NA	NA	20.2054	Native_flora_phylogenetic_distance
119	theoretical	Phy	-0.0075	0.0177	0.0102	1.72	NA	NA	NA	3.33304	Floristic_phylogenetic_dissimilarity
119	theoretical	Geo	-0.0028	0.0131	0.0103	1.74	NA	NA	NA	2.43322	Geographical_distance
120	theoretical	HM	0.0001	0.0136	0.0137	2.1	NA	NA	NA	4.28712	Human_modification_distance
120	theoretical	ClimPC1	0.3195	0.1199	0.4394	67.28	NA	NA	NA	56.2087	PCTemp_distance
120	theoretical	ClimPC2	0.0271	0.0329	0.06	9.19	NA	NA	NA	13.5324	PCPrec_distance
120	theoretical	PD	0.0115	0.0873	0.0988	15.13	NA	NA	NA	20.2054	Native_flora_phylogenetic_distance
120	theoretical	Phy	-0.004	0.0377	0.0337	5.16	NA	NA	NA	3.33304	Floristic_phylogenetic_dissimilarity
120	theoretical	Geo	0.006	0.0015	0.0075	1.15	NA	NA	NA	2.43322	Geographical_distance
121	theoretical	HM	-0.0018	0.0183	0.0165	2.1	NA	NA	NA	4.28712	Human_modification_distance
121	theoretical	ClimPC1	0.1774	0.2017	0.3791	48.23	NA	NA	NA	56.2087	PCTemp_distance
121	theoretical	ClimPC2	0.0039	0.0669	0.0708	9.01	NA	NA	NA	13.5324	PCPrec_distance
121	theoretical	PD	0.0826	0.205	0.2876	36.59	NA	NA	NA	20.2054	Native_flora_phylogenetic_distance
121	theoretical	Phy	0.0091	0.0114	0.0205	2.61	NA	NA	NA	3.33304	Floristic_phylogenetic_dissimilarity
121	theoretical	Geo	0.006	0.0056	0.0116	1.48	NA	NA	NA	2.43322	Geographical_distance
122	theoretical	HM	0.0236	0.0861	0.1097	14.23	NA	NA	NA	4.28712	Human_modification_distance
122	theoretical	ClimPC1	0.2411	0.1696	0.4107	53.26	NA	NA	NA	56.2087	PCTemp_distance
122	theoretical	ClimPC2	0.0153	0.0456	0.0609	7.9	NA	NA	NA	13.5324	PCPrec_distance
122	theoretical	PD	0.033	0.1347	0.1677	21.75	NA	NA	NA	20.2054	Native_flora_phylogenetic_distance
122	theoretical	Phy	0.0013	0.0115	0.0128	1.66	NA	NA	NA	3.33304	Floristic_phylogenetic_dissimilarity
122	theoretical	Geo	0.0018	0.0075	0.0093	1.21	NA	NA	NA	2.43322	Geographical_distance
123	theoretical	HM	0.0175	0.0632	0.0807	10.87	NA	NA	NA	4.28712	Human_modification_distance
123	theoretical	ClimPC1	0.3418	0.1363	0.4781	64.4	NA	NA	NA	56.2087	PCTemp_distance
123	theoretical	ClimPC2	0.0325	0.0594	0.0919	12.38	NA	NA	NA	13.5324	PCPrec_distance
123	theoretical	PD	0.0288	0.0476	0.0764	10.29	NA	NA	NA	20.2054	Native_flora_phylogenetic_distance
123	theoretical	Phy	0.0121	-0.0007	0.0114	1.54	NA	NA	NA	3.33304	Floristic_phylogenetic_dissimilarity
123	theoretical	Geo	0.0018	0.0021	0.0039	0.53	NA	NA	NA	2.43322	Geographical_distance
124	theoretical	HM	0.0296	0.0239	0.0535	7.92	NA	NA	NA	4.28712	Human_modification_distance
124	theoretical	ClimPC1	0.223	0.131	0.354	52.43	NA	NA	NA	56.2087	PCTemp_distance
124	theoretical	ClimPC2	0.0321	0.045	0.0771	11.42	NA	NA	NA	13.5324	PCPrec_distance
124	theoretical	PD	0.0931	0.0718	0.1649	24.42	NA	NA	NA	20.2054	Native_flora_phylogenetic_distance
124	theoretical	Phy	0.002	0.0218	0.0238	3.52	NA	NA	NA	3.33304	Floristic_phylogenetic_dissimilarity
124	theoretical	Geo	-0.0046	0.0065	0.0019	0.28	NA	NA	NA	2.43322	Geographical_distance
125	theoretical	HM	0.0018	0.0182	0.02	3.02	NA	NA	NA	4.28712	Human_modification_distance
125	theoretical	ClimPC1	0.255	0.1413	0.3963	59.79	NA	NA	NA	56.2087	PCTemp_distance
125	theoretical	ClimPC2	0.0258	0.0653	0.0911	13.74	NA	NA	NA	13.5324	PCPrec_distance
125	theoretical	PD	0.0337	0.0822	0.1159	17.49	NA	NA	NA	20.2054	Native_flora_phylogenetic_distance
125	theoretical	Phy	-0.0046	0.0347	0.0301	4.54	NA	NA	NA	3.33304	Floristic_phylogenetic_dissimilarity
125	theoretical	Geo	-0.0007	0.0101	0.0094	1.42	NA	NA	NA	2.43322	Geographical_distance
126	theoretical	HM	0.0118	0.0118	0.0236	4.17	NA	NA	NA	4.28712	Human_modification_distance
126	theoretical	ClimPC1	0.2399	0.0783	0.3182	56.23	NA	NA	NA	56.2087	PCTemp_distance
126	theoretical	ClimPC2	0.0729	0.0485	0.1214	21.45	NA	NA	NA	13.5324	PCPrec_distance
126	theoretical	PD	0.0432	0.036	0.0792	14	NA	NA	NA	20.2054	Native_flora_phylogenetic_distance
126	theoretical	Phy	0.0148	-0.0057	0.0091	1.61	NA	NA	NA	3.33304	Floristic_phylogenetic_dissimilarity
126	theoretical	Geo	0.0127	0.0017	0.0144	2.54	NA	NA	NA	2.43322	Geographical_distance
127	theoretical	HM	0.0004	0.0236	0.024	3.16	NA	NA	NA	4.28712	Human_modification_distance
127	theoretical	ClimPC1	0.3487	0.1593	0.508	66.95	NA	NA	NA	56.2087	PCTemp_distance
127	theoretical	ClimPC2	0.02	0.0581	0.0781	10.29	NA	NA	NA	13.5324	PCPrec_distance
127	theoretical	PD	0.0099	0.1163	0.1262	16.63	NA	NA	NA	20.2054	Native_flora_phylogenetic_distance
127	theoretical	Phy	0.0016	0.014	0.0156	2.06	NA	NA	NA	3.33304	Floristic_phylogenetic_dissimilarity
127	theoretical	Geo	0.0056	0.0013	0.0069	0.91	NA	NA	NA	2.43322	Geographical_distance
128	theoretical	HM	0.0012	0.0255	0.0267	3.52	NA	NA	NA	4.28712	Human_modification_distance
128	theoretical	ClimPC1	0.3355	0.1403	0.4758	62.8	NA	NA	NA	56.2087	PCTemp_distance
128	theoretical	ClimPC2	0.032	0.0486	0.0806	10.64	NA	NA	NA	13.5324	PCPrec_distance
128	theoretical	PD	0.0388	0.0968	0.1356	17.9	NA	NA	NA	20.2054	Native_flora_phylogenetic_distance
128	theoretical	Phy	0.0009	0.0222	0.0231	3.05	NA	NA	NA	3.33304	Floristic_phylogenetic_dissimilarity
128	theoretical	Geo	0.0039	0.0119	0.0158	2.09	NA	NA	NA	2.43322	Geographical_distance
129	theoretical	HM	0.0093	0.0145	0.0238	3.49	NA	NA	NA	4.28712	Human_modification_distance
129	theoretical	ClimPC1	0.3152	0.0919	0.4071	59.78	NA	NA	NA	56.2087	PCTemp_distance
129	theoretical	ClimPC2	0.0719	0.0818	0.1537	22.57	NA	NA	NA	13.5324	PCPrec_distance
129	theoretical	PD	0.0534	0.0257	0.0791	11.62	NA	NA	NA	20.2054	Native_flora_phylogenetic_distance
129	theoretical	Phy	0.0166	-0.0059	0.0107	1.57	NA	NA	NA	3.33304	Floristic_phylogenetic_dissimilarity
129	theoretical	Geo	0.0015	0.0051	0.0066	0.97	NA	NA	NA	2.43322	Geographical_distance
130	theoretical	HM	0.0017	0.0202	0.0219	3.18	NA	NA	NA	4.28712	Human_modification_distance
130	theoretical	ClimPC1	0.204	0.167	0.371	53.92	NA	NA	NA	56.2087	PCTemp_distance
130	theoretical	ClimPC2	0.0291	0.0762	0.1053	15.31	NA	NA	NA	13.5324	PCPrec_distance
130	theoretical	PD	0.0299	0.1295	0.1594	23.17	NA	NA	NA	20.2054	Native_flora_phylogenetic_distance
130	theoretical	Phy	-0.0088	0.0193	0.0105	1.53	NA	NA	NA	3.33304	Floristic_phylogenetic_dissimilarity
130	theoretical	Geo	0.0126	0.0073	0.0199	2.89	NA	NA	NA	2.43322	Geographical_distance
131	theoretical	HM	0.0256	0.0335	0.0591	10.95	NA	NA	NA	4.28712	Human_modification_distance
131	theoretical	ClimPC1	0.2402	0.0896	0.3298	61.1	NA	NA	NA	56.2087	PCTemp_distance
131	theoretical	ClimPC2	0.0356	0.0305	0.0661	12.25	NA	NA	NA	13.5324	PCPrec_distance
131	theoretical	PD	0.0232	0.0434	0.0666	12.34	NA	NA	NA	20.2054	Native_flora_phylogenetic_distance
131	theoretical	Phy	-0.0074	0.0168	0.0094	1.74	NA	NA	NA	3.33304	Floristic_phylogenetic_dissimilarity
131	theoretical	Geo	0.0016	0.0072	0.0088	1.63	NA	NA	NA	2.43322	Geographical_distance
132	theoretical	HM	-0.0005	0.0102	0.0097	1.25	NA	NA	NA	4.28712	Human_modification_distance
132	theoretical	ClimPC1	0.303	0.1577	0.4607	59.3	NA	NA	NA	56.2087	PCTemp_distance
132	theoretical	ClimPC2	0.0206	0.0398	0.0604	7.77	NA	NA	NA	13.5324	PCPrec_distance
132	theoretical	PD	0.0616	0.1461	0.2077	26.73	NA	NA	NA	20.2054	Native_flora_phylogenetic_distance
132	theoretical	Phy	0.0254	-0.0044	0.021	2.7	NA	NA	NA	3.33304	Floristic_phylogenetic_dissimilarity
132	theoretical	Geo	0.0127	0.0047	0.0174	2.24	NA	NA	NA	2.43322	Geographical_distance
133	theoretical	HM	-0.0043	0.0165	0.0122	1.57	NA	NA	NA	4.28712	Human_modification_distance
133	theoretical	ClimPC1	0.2365	0.1846	0.4211	54.11	NA	NA	NA	56.2087	PCTemp_distance
133	theoretical	ClimPC2	0.0341	0.0376	0.0717	9.21	NA	NA	NA	13.5324	PCPrec_distance
133	theoretical	PD	0.0592	0.1905	0.2497	32.08	NA	NA	NA	20.2054	Native_flora_phylogenetic_distance
133	theoretical	Phy	0.0034	0.0121	0.0155	1.99	NA	NA	NA	3.33304	Floristic_phylogenetic_dissimilarity
133	theoretical	Geo	0.006	0.0021	0.0081	1.04	NA	NA	NA	2.43322	Geographical_distance
134	theoretical	HM	-0.002	0.021	0.019	2.4	NA	NA	NA	4.28712	Human_modification_distance
134	theoretical	ClimPC1	0.2737	0.1803	0.454	57.35	NA	NA	NA	56.2087	PCTemp_distance
134	theoretical	ClimPC2	0.0357	0.0801	0.1158	14.63	NA	NA	NA	13.5324	PCPrec_distance
134	theoretical	PD	0.0195	0.1265	0.146	18.44	NA	NA	NA	20.2054	Native_flora_phylogenetic_distance
134	theoretical	Phy	0.0031	0.049	0.0521	6.58	NA	NA	NA	3.33304	Floristic_phylogenetic_dissimilarity
134	theoretical	Geo	0.0018	0.0029	0.0047	0.59	NA	NA	NA	2.43322	Geographical_distance
135	theoretical	HM	0.0072	0.0307	0.0379	5.72	NA	NA	NA	4.28712	Human_modification_distance
135	theoretical	ClimPC1	0.3605	0.1121	0.4726	71.3	NA	NA	NA	56.2087	PCTemp_distance
135	theoretical	ClimPC2	0.0092	0.0304	0.0396	5.97	NA	NA	NA	13.5324	PCPrec_distance
135	theoretical	PD	0.0326	0.0615	0.0941	14.2	NA	NA	NA	20.2054	Native_flora_phylogenetic_distance
135	theoretical	Phy	-0.0045	0.0158	0.0113	1.7	NA	NA	NA	3.33304	Floristic_phylogenetic_dissimilarity
135	theoretical	Geo	0.005	0.0023	0.0073	1.1	NA	NA	NA	2.43322	Geographical_distance
136	theoretical	HM	0.0076	0.0178	0.0254	3.67	NA	NA	NA	4.28712	Human_modification_distance
136	theoretical	ClimPC1	0.316	0.1203	0.4363	63.08	NA	NA	NA	56.2087	PCTemp_distance
136	theoretical	ClimPC2	0.0271	0.0334	0.0605	8.75	NA	NA	NA	13.5324	PCPrec_distance
136	theoretical	PD	0.0637	0.067	0.1307	18.9	NA	NA	NA	20.2054	Native_flora_phylogenetic_distance
136	theoretical	Phy	0.0062	0.0225	0.0287	4.15	NA	NA	NA	3.33304	Floristic_phylogenetic_dissimilarity
136	theoretical	Geo	-0.0014	0.0115	0.0101	1.46	NA	NA	NA	2.43322	Geographical_distance
137	theoretical	HM	0.0025	0.0273	0.0298	4.01	NA	NA	NA	4.28712	Human_modification_distance
137	theoretical	ClimPC1	0.1567	0.1558	0.3125	42.08	NA	NA	NA	56.2087	PCTemp_distance
137	theoretical	ClimPC2	0.0313	0.0536	0.0849	11.43	NA	NA	NA	13.5324	PCPrec_distance
137	theoretical	PD	0.0571	0.1279	0.185	24.91	NA	NA	NA	20.2054	Native_flora_phylogenetic_distance
137	theoretical	Phy	0.0082	0.1102	0.1184	15.94	NA	NA	NA	3.33304	Floristic_phylogenetic_dissimilarity
137	theoretical	Geo	-0.0008	0.0128	0.012	1.62	NA	NA	NA	2.43322	Geographical_distance
138	theoretical	HM	0.001	0.0288	0.0298	4.35	NA	NA	NA	4.28712	Human_modification_distance
138	theoretical	ClimPC1	0.1565	0.1646	0.3211	46.92	NA	NA	NA	56.2087	PCTemp_distance
138	theoretical	ClimPC2	0.02	0.0699	0.0899	13.14	NA	NA	NA	13.5324	PCPrec_distance
138	theoretical	PD	0.0575	0.1307	0.1882	27.5	NA	NA	NA	20.2054	Native_flora_phylogenetic_distance
138	theoretical	Phy	-0.0051	0.037	0.0319	4.66	NA	NA	NA	3.33304	Floristic_phylogenetic_dissimilarity
138	theoretical	Geo	0.0036	0.0198	0.0234	3.42	NA	NA	NA	2.43322	Geographical_distance
139	theoretical	HM	-0.0017	0.0144	0.0127	1.93	NA	NA	NA	4.28712	Human_modification_distance
139	theoretical	ClimPC1	0.2231	0.1375	0.3606	54.72	NA	NA	NA	56.2087	PCTemp_distance
139	theoretical	ClimPC2	0.0465	0.0347	0.0812	12.32	NA	NA	NA	13.5324	PCPrec_distance
139	theoretical	PD	0.0621	0.1214	0.1835	27.85	NA	NA	NA	20.2054	Native_flora_phylogenetic_distance
139	theoretical	Phy	-0.0031	0.0205	0.0174	2.64	NA	NA	NA	3.33304	Floristic_phylogenetic_dissimilarity
139	theoretical	Geo	-0.002	0.0056	0.0036	0.55	NA	NA	NA	2.43322	Geographical_distance
140	theoretical	HM	0.0079	0.0516	0.0595	6.91	NA	NA	NA	4.28712	Human_modification_distance
140	theoretical	ClimPC1	0.3058	0.1925	0.4983	57.85	NA	NA	NA	56.2087	PCTemp_distance
140	theoretical	ClimPC2	0.0337	0.1232	0.1569	18.21	NA	NA	NA	13.5324	PCPrec_distance
140	theoretical	PD	0.0307	0.0896	0.1203	13.97	NA	NA	NA	20.2054	Native_flora_phylogenetic_distance
140	theoretical	Phy	0.004	0.0112	0.0152	1.76	NA	NA	NA	3.33304	Floristic_phylogenetic_dissimilarity
140	theoretical	Geo	0.0049	0.0063	0.0112	1.3	NA	NA	NA	2.43322	Geographical_distance
141	theoretical	HM	-0.0015	0.0178	0.0163	2.03	NA	NA	NA	4.28712	Human_modification_distance
141	theoretical	ClimPC1	0.2371	0.2101	0.4472	55.67	NA	NA	NA	56.2087	PCTemp_distance
141	theoretical	ClimPC2	0.0142	0.0825	0.0967	12.04	NA	NA	NA	13.5324	PCPrec_distance
141	theoretical	PD	0.031	0.1774	0.2084	25.94	NA	NA	NA	20.2054	Native_flora_phylogenetic_distance
141	theoretical	Phy	0.0069	0.0039	0.0108	1.34	NA	NA	NA	3.33304	Floristic_phylogenetic_dissimilarity
141	theoretical	Geo	0.0047	0.0192	0.0239	2.98	NA	NA	NA	2.43322	Geographical_distance
142	theoretical	HM	-0.0021	0.0243	0.0222	3.43	NA	NA	NA	4.28712	Human_modification_distance
142	theoretical	ClimPC1	0.2459	0.1345	0.3804	58.79	NA	NA	NA	56.2087	PCTemp_distance
142	theoretical	ClimPC2	0.0615	0.0629	0.1244	19.22	NA	NA	NA	13.5324	PCPrec_distance
142	theoretical	PD	0.0047	0.0791	0.0838	12.95	NA	NA	NA	20.2054	Native_flora_phylogenetic_distance
142	theoretical	Phy	-0.0087	0.0404	0.0317	4.9	NA	NA	NA	3.33304	Floristic_phylogenetic_dissimilarity
142	theoretical	Geo	-0.0017	0.0063	0.0046	0.71	NA	NA	NA	2.43322	Geographical_distance
143	theoretical	HM	0.0007	0.0149	0.0156	2.21	NA	NA	NA	4.28712	Human_modification_distance
143	theoretical	ClimPC1	0.3466	0.1117	0.4583	65.03	NA	NA	NA	56.2087	PCTemp_distance
143	theoretical	ClimPC2	0.035	0.0142	0.0492	6.98	NA	NA	NA	13.5324	PCPrec_distance
143	theoretical	PD	0.0706	0.0899	0.1605	22.77	NA	NA	NA	20.2054	Native_flora_phylogenetic_distance
143	theoretical	Phy	0.025	-0.0134	0.0116	1.65	NA	NA	NA	3.33304	Floristic_phylogenetic_dissimilarity
143	theoretical	Geo	0.0067	0.0029	0.0096	1.36	NA	NA	NA	2.43322	Geographical_distance
144	theoretical	HM	0.0037	0.0193	0.023	3.47	NA	NA	NA	4.28712	Human_modification_distance
144	theoretical	ClimPC1	0.2975	0.1149	0.4124	62.26	NA	NA	NA	56.2087	PCTemp_distance
144	theoretical	ClimPC2	0.0396	0.0303	0.0699	10.55	NA	NA	NA	13.5324	PCPrec_distance
144	theoretical	PD	0.042	0.0845	0.1265	19.1	NA	NA	NA	20.2054	Native_flora_phylogenetic_distance
144	theoretical	Phy	0.0086	0.0158	0.0244	3.68	NA	NA	NA	3.33304	Floristic_phylogenetic_dissimilarity
144	theoretical	Geo	0.0014	0.0048	0.0062	0.94	NA	NA	NA	2.43322	Geographical_distance
145	theoretical	HM	0	0.0156	0.0156	1.92	NA	NA	NA	4.28712	Human_modification_distance
145	theoretical	ClimPC1	0.4161	0.1468	0.5629	69.45	NA	NA	NA	56.2087	PCTemp_distance
145	theoretical	ClimPC2	0.0073	0.0426	0.0499	6.16	NA	NA	NA	13.5324	PCPrec_distance
145	theoretical	PD	0.021	0.1268	0.1478	18.24	NA	NA	NA	20.2054	Native_flora_phylogenetic_distance
145	theoretical	Phy	0.0365	-0.011	0.0255	3.15	NA	NA	NA	3.33304	Floristic_phylogenetic_dissimilarity
145	theoretical	Geo	0.014	-0.0052	0.0088	1.09	NA	NA	NA	2.43322	Geographical_distance
146	theoretical	HM	0.0106	0.0127	0.0233	3.16	NA	NA	NA	4.28712	Human_modification_distance
146	theoretical	ClimPC1	0.2861	0.1718	0.4579	62.11	NA	NA	NA	56.2087	PCTemp_distance
146	theoretical	ClimPC2	0.0291	0.0349	0.064	8.68	NA	NA	NA	13.5324	PCPrec_distance
146	theoretical	PD	0.0298	0.1195	0.1493	20.25	NA	NA	NA	20.2054	Native_flora_phylogenetic_distance
146	theoretical	Phy	-0.0098	0.0389	0.0291	3.95	NA	NA	NA	3.33304	Floristic_phylogenetic_dissimilarity
146	theoretical	Geo	0.0025	0.0111	0.0136	1.84	NA	NA	NA	2.43322	Geographical_distance
147	theoretical	HM	-0.0008	0.0288	0.028	3.69	NA	NA	NA	4.28712	Human_modification_distance
147	theoretical	ClimPC1	0.3978	0.1301	0.5279	69.53	NA	NA	NA	56.2087	PCTemp_distance
147	theoretical	ClimPC2	0.0121	0.056	0.0681	8.97	NA	NA	NA	13.5324	PCPrec_distance
147	theoretical	PD	0.0287	0.0706	0.0993	13.08	NA	NA	NA	20.2054	Native_flora_phylogenetic_distance
147	theoretical	Phy	0.0027	0.0222	0.0249	3.28	NA	NA	NA	3.33304	Floristic_phylogenetic_dissimilarity
147	theoretical	Geo	0.0028	0.0082	0.011	1.45	NA	NA	NA	2.43322	Geographical_distance
148	theoretical	HM	-0.0017	0.0439	0.0422	6.12	NA	NA	NA	4.28712	Human_modification_distance
148	theoretical	ClimPC1	0.1043	0.1611	0.2654	38.5	NA	NA	NA	56.2087	PCTemp_distance
148	theoretical	ClimPC2	0.1087	0.1434	0.2521	36.57	NA	NA	NA	13.5324	PCPrec_distance
148	theoretical	PD	0.0095	0.0952	0.1047	15.19	NA	NA	NA	20.2054	Native_flora_phylogenetic_distance
148	theoretical	Phy	-0.007	0.02	0.013	1.89	NA	NA	NA	3.33304	Floristic_phylogenetic_dissimilarity
148	theoretical	Geo	0.0059	0.0061	0.012	1.74	NA	NA	NA	2.43322	Geographical_distance
149	theoretical	HM	0	0.0202	0.0202	3.53	NA	NA	NA	4.28712	Human_modification_distance
149	theoretical	ClimPC1	0.192	0.1171	0.3091	53.99	NA	NA	NA	56.2087	PCTemp_distance
149	theoretical	ClimPC2	0.0387	0.042	0.0807	14.1	NA	NA	NA	13.5324	PCPrec_distance
149	theoretical	PD	0.0445	0.0896	0.1341	23.42	NA	NA	NA	20.2054	Native_flora_phylogenetic_distance
149	theoretical	Phy	-0.0086	0.0247	0.0161	2.81	NA	NA	NA	3.33304	Floristic_phylogenetic_dissimilarity
149	theoretical	Geo	0.0009	0.0114	0.0123	2.15	NA	NA	NA	2.43322	Geographical_distance
150	theoretical	HM	-0.0083	0.05	0.0417	5.6	NA	NA	NA	4.28712	Human_modification_distance
150	theoretical	ClimPC1	0.1427	0.1975	0.3402	45.68	NA	NA	NA	56.2087	PCTemp_distance
150	theoretical	ClimPC2	0.0541	0.1251	0.1792	24.06	NA	NA	NA	13.5324	PCPrec_distance
150	theoretical	PD	0.0225	0.137	0.1595	21.42	NA	NA	NA	20.2054	Native_flora_phylogenetic_distance
150	theoretical	Phy	-0.0028	0.0127	0.0099	1.33	NA	NA	NA	3.33304	Floristic_phylogenetic_dissimilarity
150	theoretical	Geo	0.0029	0.0113	0.0142	1.91	NA	NA	NA	2.43322	Geographical_distance
151	theoretical	HM	0.0008	0.0223	0.0231	2.89	NA	NA	NA	4.28712	Human_modification_distance
151	theoretical	ClimPC1	0.3122	0.1668	0.479	59.91	NA	NA	NA	56.2087	PCTemp_distance
151	theoretical	ClimPC2	0.009	0.0426	0.0516	6.45	NA	NA	NA	13.5324	PCPrec_distance
151	theoretical	PD	0.0541	0.1417	0.1958	24.49	NA	NA	NA	20.2054	Native_flora_phylogenetic_distance
151	theoretical	Phy	0.0174	0.0058	0.0232	2.9	NA	NA	NA	3.33304	Floristic_phylogenetic_dissimilarity
151	theoretical	Geo	0.0145	0.0123	0.0268	3.35	NA	NA	NA	2.43322	Geographical_distance
152	theoretical	HM	-0.0074	0.0321	0.0247	3.16	NA	NA	NA	4.28712	Human_modification_distance
152	theoretical	ClimPC1	0.2626	0.2102	0.4728	60.45	NA	NA	NA	56.2087	PCTemp_distance
152	theoretical	ClimPC2	0.0077	0.0676	0.0753	9.63	NA	NA	NA	13.5324	PCPrec_distance
152	theoretical	PD	0.0224	0.1585	0.1809	23.13	NA	NA	NA	20.2054	Native_flora_phylogenetic_distance
152	theoretical	Phy	-0.0053	0.0249	0.0196	2.51	NA	NA	NA	3.33304	Floristic_phylogenetic_dissimilarity
152	theoretical	Geo	0.0024	0.0064	0.0088	1.13	NA	NA	NA	2.43322	Geographical_distance
153	theoretical	HM	0.015	0.0349	0.0499	6.68	NA	NA	NA	4.28712	Human_modification_distance
153	theoretical	ClimPC1	0.409	0.1089	0.5179	69.28	NA	NA	NA	56.2087	PCTemp_distance
153	theoretical	ClimPC2	0.0489	0.052	0.1009	13.5	NA	NA	NA	13.5324	PCPrec_distance
153	theoretical	PD	0.0223	0.0363	0.0586	7.84	NA	NA	NA	20.2054	Native_flora_phylogenetic_distance
153	theoretical	Phy	-0.0008	0.0114	0.0106	1.42	NA	NA	NA	3.33304	Floristic_phylogenetic_dissimilarity
153	theoretical	Geo	0.0057	0.0039	0.0096	1.28	NA	NA	NA	2.43322	Geographical_distance
154	theoretical	HM	-0.0016	0.035	0.0334	4.56	NA	NA	NA	4.28712	Human_modification_distance
154	theoretical	ClimPC1	0.2596	0.1167	0.3763	51.32	NA	NA	NA	56.2087	PCTemp_distance
154	theoretical	ClimPC2	0.0362	0.0746	0.1108	15.11	NA	NA	NA	13.5324	PCPrec_distance
154	theoretical	PD	0.0625	0.1042	0.1667	22.74	NA	NA	NA	20.2054	Native_flora_phylogenetic_distance
154	theoretical	Phy	0.022	-0.0109	0.0111	1.51	NA	NA	NA	3.33304	Floristic_phylogenetic_dissimilarity
154	theoretical	Geo	0.0353	-0.0004	0.0349	4.76	NA	NA	NA	2.43322	Geographical_distance
155	theoretical	HM	0.0119	0.0381	0.05	8.74	NA	NA	NA	4.28712	Human_modification_distance
155	theoretical	ClimPC1	0.08	0.1116	0.1916	33.5	NA	NA	NA	56.2087	PCTemp_distance
155	theoretical	ClimPC2	0.0851	0.0923	0.1774	31.01	NA	NA	NA	13.5324	PCPrec_distance
155	theoretical	PD	0.0464	0.0947	0.1411	24.67	NA	NA	NA	20.2054	Native_flora_phylogenetic_distance
155	theoretical	Phy	-0.0062	0.0115	0.0053	0.93	NA	NA	NA	3.33304	Floristic_phylogenetic_dissimilarity
155	theoretical	Geo	0.0026	0.004	0.0066	1.15	NA	NA	NA	2.43322	Geographical_distance
156	theoretical	HM	0.002	0.0169	0.0189	3	NA	NA	NA	4.28712	Human_modification_distance
156	theoretical	ClimPC1	0.1603	0.144	0.3043	48.32	NA	NA	NA	56.2087	PCTemp_distance
156	theoretical	ClimPC2	0.0544	0.066	0.1204	19.12	NA	NA	NA	13.5324	PCPrec_distance
156	theoretical	PD	0.0293	0.0923	0.1216	19.31	NA	NA	NA	20.2054	Native_flora_phylogenetic_distance
156	theoretical	Phy	-0.0123	0.0513	0.039	6.19	NA	NA	NA	3.33304	Floristic_phylogenetic_dissimilarity
156	theoretical	Geo	0.0033	0.0222	0.0255	4.05	NA	NA	NA	2.43322	Geographical_distance
157	theoretical	HM	0.0077	0.064	0.0717	9.14	NA	NA	NA	4.28712	Human_modification_distance
157	theoretical	ClimPC1	0.4399	0.1317	0.5716	72.85	NA	NA	NA	56.2087	PCTemp_distance
157	theoretical	ClimPC2	0.0158	0.0266	0.0424	5.4	NA	NA	NA	13.5324	PCPrec_distance
157	theoretical	PD	0.0142	0.0544	0.0686	8.74	NA	NA	NA	20.2054	Native_flora_phylogenetic_distance
157	theoretical	Phy	0.0071	0.0098	0.0169	2.15	NA	NA	NA	3.33304	Floristic_phylogenetic_dissimilarity
157	theoretical	Geo	0.006	0.0074	0.0134	1.71	NA	NA	NA	2.43322	Geographical_distance
158	theoretical	HM	0.0198	0.0133	0.0331	5.14	NA	NA	NA	4.28712	Human_modification_distance
158	theoretical	ClimPC1	0.1953	0.1067	0.302	46.87	NA	NA	NA	56.2087	PCTemp_distance
158	theoretical	ClimPC2	0.0366	0.0382	0.0748	11.61	NA	NA	NA	13.5324	PCPrec_distance
158	theoretical	PD	0.0981	0.0869	0.185	28.71	NA	NA	NA	20.2054	Native_flora_phylogenetic_distance
158	theoretical	Phy	-0.0068	0.0333	0.0265	4.11	NA	NA	NA	3.33304	Floristic_phylogenetic_dissimilarity
158	theoretical	Geo	0.0079	0.015	0.0229	3.55	NA	NA	NA	2.43322	Geographical_distance
159	theoretical	HM	0.0161	0.0363	0.0524	7.56	NA	NA	NA	4.28712	Human_modification_distance
159	theoretical	ClimPC1	0.3478	0.1123	0.4601	66.39	NA	NA	NA	56.2087	PCTemp_distance
159	theoretical	ClimPC2	0.0323	0.0676	0.0999	14.42	NA	NA	NA	13.5324	PCPrec_distance
159	theoretical	PD	0.0147	0.0427	0.0574	8.28	NA	NA	NA	20.2054	Native_flora_phylogenetic_distance
159	theoretical	Phy	0.0005	0.0105	0.011	1.59	NA	NA	NA	3.33304	Floristic_phylogenetic_dissimilarity
159	theoretical	Geo	0.0063	0.0059	0.0122	1.76	NA	NA	NA	2.43322	Geographical_distance
160	theoretical	HM	0.0035	0.0105	0.014	2.43	NA	NA	NA	4.28712	Human_modification_distance
160	theoretical	ClimPC1	0.3046	0.077	0.3816	66.35	NA	NA	NA	56.2087	PCTemp_distance
160	theoretical	ClimPC2	0.0284	0.0233	0.0517	8.99	NA	NA	NA	13.5324	PCPrec_distance
160	theoretical	PD	0.0601	0.0378	0.0979	17.02	NA	NA	NA	20.2054	Native_flora_phylogenetic_distance
160	theoretical	Phy	-0.0041	0.0204	0.0163	2.83	NA	NA	NA	3.33304	Floristic_phylogenetic_dissimilarity
160	theoretical	Geo	0.0075	0.0061	0.0136	2.36	NA	NA	NA	2.43322	Geographical_distance
161	theoretical	HM	-0.0036	0.011	0.0074	1.15	NA	NA	NA	4.28712	Human_modification_distance
161	theoretical	ClimPC1	0.2415	0.1275	0.369	57.16	NA	NA	NA	56.2087	PCTemp_distance
161	theoretical	ClimPC2	0.0622	0.0782	0.1404	21.75	NA	NA	NA	13.5324	PCPrec_distance
161	theoretical	PD	0.0076	0.1039	0.1115	17.27	NA	NA	NA	20.2054	Native_flora_phylogenetic_distance
161	theoretical	Phy	0.0028	0.0083	0.0111	1.72	NA	NA	NA	3.33304	Floristic_phylogenetic_dissimilarity
161	theoretical	Geo	0.0067	-0.0006	0.0061	0.95	NA	NA	NA	2.43322	Geographical_distance
162	theoretical	HM	0.0495	0.0367	0.0862	13.36	NA	NA	NA	4.28712	Human_modification_distance
162	theoretical	ClimPC1	0.2434	0.122	0.3654	56.64	NA	NA	NA	56.2087	PCTemp_distance
162	theoretical	ClimPC2	0.0226	0.029	0.0516	8	NA	NA	NA	13.5324	PCPrec_distance
162	theoretical	PD	0.06	0.0474	0.1074	16.65	NA	NA	NA	20.2054	Native_flora_phylogenetic_distance
162	theoretical	Phy	-0.0116	0.035	0.0234	3.63	NA	NA	NA	3.33304	Floristic_phylogenetic_dissimilarity
162	theoretical	Geo	-0.0021	0.0132	0.0111	1.72	NA	NA	NA	2.43322	Geographical_distance
163	theoretical	HM	-0.0031	0.0082	0.0051	0.62	NA	NA	NA	4.28712	Human_modification_distance
163	theoretical	ClimPC1	0.4144	0.1584	0.5728	69.32	NA	NA	NA	56.2087	PCTemp_distance
163	theoretical	ClimPC2	0.0248	0.086	0.1108	13.41	NA	NA	NA	13.5324	PCPrec_distance
163	theoretical	PD	0.0155	0.0997	0.1152	13.94	NA	NA	NA	20.2054	Native_flora_phylogenetic_distance
163	theoretical	Phy	0.0135	-0.0018	0.0117	1.42	NA	NA	NA	3.33304	Floristic_phylogenetic_dissimilarity
163	theoretical	Geo	0.0079	0.0028	0.0107	1.29	NA	NA	NA	2.43322	Geographical_distance
164	theoretical	HM	0.022	0.0476	0.0696	10.99	NA	NA	NA	4.28712	Human_modification_distance
164	theoretical	ClimPC1	0.202	0.0949	0.2969	46.88	NA	NA	NA	56.2087	PCTemp_distance
164	theoretical	ClimPC2	0.1065	0.0463	0.1528	24.13	NA	NA	NA	13.5324	PCPrec_distance
164	theoretical	PD	0.0444	0.0321	0.0765	12.08	NA	NA	NA	20.2054	Native_flora_phylogenetic_distance
164	theoretical	Phy	-0.0009	0.0319	0.031	4.89	NA	NA	NA	3.33304	Floristic_phylogenetic_dissimilarity
164	theoretical	Geo	0.0007	0.0058	0.0065	1.03	NA	NA	NA	2.43322	Geographical_distance
165	theoretical	HM	-0.0038	0.0244	0.0206	3.02	NA	NA	NA	4.28712	Human_modification_distance
165	theoretical	ClimPC1	0.3737	0.1287	0.5024	73.69	NA	NA	NA	56.2087	PCTemp_distance
165	theoretical	ClimPC2	0.0071	0.0348	0.0419	6.15	NA	NA	NA	13.5324	PCPrec_distance
165	theoretical	PD	0.0128	0.079	0.0918	13.46	NA	NA	NA	20.2054	Native_flora_phylogenetic_distance
165	theoretical	Phy	-0.0026	0.0182	0.0156	2.29	NA	NA	NA	3.33304	Floristic_phylogenetic_dissimilarity
165	theoretical	Geo	0.0026	0.0069	0.0095	1.39	NA	NA	NA	2.43322	Geographical_distance
166	theoretical	HM	-0.0082	0.0119	0.0037	0.58	NA	NA	NA	4.28712	Human_modification_distance
166	theoretical	ClimPC1	0.213	0.1503	0.3633	56.68	NA	NA	NA	56.2087	PCTemp_distance
166	theoretical	ClimPC2	0.0096	0.0311	0.0407	6.35	NA	NA	NA	13.5324	PCPrec_distance
166	theoretical	PD	0.069	0.1537	0.2227	34.74	NA	NA	NA	20.2054	Native_flora_phylogenetic_distance
166	theoretical	Phy	0.0003	0.0079	0.0082	1.28	NA	NA	NA	3.33304	Floristic_phylogenetic_dissimilarity
166	theoretical	Geo	-0.0022	0.0046	0.0024	0.37	NA	NA	NA	2.43322	Geographical_distance
167	theoretical	HM	-0.0036	0.0617	0.0581	7.28	NA	NA	NA	4.28712	Human_modification_distance
167	theoretical	ClimPC1	0.0822	0.1787	0.2609	32.7	NA	NA	NA	56.2087	PCTemp_distance
167	theoretical	ClimPC2	0.0677	0.1825	0.2502	31.36	NA	NA	NA	13.5324	PCPrec_distance
167	theoretical	PD	0.0338	0.1664	0.2002	25.09	NA	NA	NA	20.2054	Native_flora_phylogenetic_distance
167	theoretical	Phy	-0.0062	0.0185	0.0123	1.54	NA	NA	NA	3.33304	Floristic_phylogenetic_dissimilarity
167	theoretical	Geo	0.0029	0.0133	0.0162	2.03	NA	NA	NA	2.43322	Geographical_distance
168	theoretical	HM	-0.0004	0.0054	0.005	0.63	NA	NA	NA	4.28712	Human_modification_distance
168	theoretical	ClimPC1	0.0887	0.194	0.2827	35.42	NA	NA	NA	56.2087	PCTemp_distance
168	theoretical	ClimPC2	0.0537	0.0776	0.1313	16.45	NA	NA	NA	13.5324	PCPrec_distance
168	theoretical	PD	0.1117	0.2225	0.3342	41.87	NA	NA	NA	20.2054	Native_flora_phylogenetic_distance
168	theoretical	Phy	-0.0014	0.0408	0.0394	4.94	NA	NA	NA	3.33304	Floristic_phylogenetic_dissimilarity
168	theoretical	Geo	0.0064	-0.0008	0.0056	0.7	NA	NA	NA	2.43322	Geographical_distance
169	theoretical	HM	0.0126	0.0364	0.049	6.56	NA	NA	NA	4.28712	Human_modification_distance
169	theoretical	ClimPC1	0.3383	0.1401	0.4784	64.07	NA	NA	NA	56.2087	PCTemp_distance
169	theoretical	ClimPC2	0.0086	0.0374	0.046	6.16	NA	NA	NA	13.5324	PCPrec_distance
169	theoretical	PD	0.0325	0.0765	0.109	14.6	NA	NA	NA	20.2054	Native_flora_phylogenetic_distance
169	theoretical	Phy	0.0056	0.0055	0.0111	1.49	NA	NA	NA	3.33304	Floristic_phylogenetic_dissimilarity
169	theoretical	Geo	0.0096	0.0436	0.0532	7.12	NA	NA	NA	2.43322	Geographical_distance
170	theoretical	HM	-0.0009	0.0298	0.0289	4.16	NA	NA	NA	4.28712	Human_modification_distance
170	theoretical	ClimPC1	0.2387	0.1402	0.3789	54.6	NA	NA	NA	56.2087	PCTemp_distance
170	theoretical	ClimPC2	0.0271	0.0639	0.091	13.11	NA	NA	NA	13.5324	PCPrec_distance
170	theoretical	PD	0.0508	0.0989	0.1497	21.57	NA	NA	NA	20.2054	Native_flora_phylogenetic_distance
170	theoretical	Phy	0.0115	-0.0003	0.0112	1.61	NA	NA	NA	3.33304	Floristic_phylogenetic_dissimilarity
170	theoretical	Geo	0.0089	0.0254	0.0343	4.94	NA	NA	NA	2.43322	Geographical_distance
171	theoretical	HM	-0.0011	0.0123	0.0112	1.4	NA	NA	NA	4.28712	Human_modification_distance
171	theoretical	ClimPC1	0.2526	0.1914	0.444	55.54	NA	NA	NA	56.2087	PCTemp_distance
171	theoretical	ClimPC2	0.0566	0.1335	0.1901	23.78	NA	NA	NA	13.5324	PCPrec_distance
171	theoretical	PD	0.008	0.0817	0.0897	11.22	NA	NA	NA	20.2054	Native_flora_phylogenetic_distance
171	theoretical	Phy	0.0049	0.0491	0.054	6.76	NA	NA	NA	3.33304	Floristic_phylogenetic_dissimilarity
171	theoretical	Geo	-0.0002	0.0106	0.0104	1.3	NA	NA	NA	2.43322	Geographical_distance
172	theoretical	HM	-0.0007	0.0144	0.0137	1.9	NA	NA	NA	4.28712	Human_modification_distance
172	theoretical	ClimPC1	0.2116	0.1423	0.3539	49.09	NA	NA	NA	56.2087	PCTemp_distance
172	theoretical	ClimPC2	0.0743	0.1197	0.194	26.91	NA	NA	NA	13.5324	PCPrec_distance
172	theoretical	PD	0.0521	0.0848	0.1369	18.99	NA	NA	NA	20.2054	Native_flora_phylogenetic_distance
172	theoretical	Phy	0.0087	-0.0005	0.0082	1.14	NA	NA	NA	3.33304	Floristic_phylogenetic_dissimilarity
172	theoretical	Geo	0.0117	0.0025	0.0142	1.97	NA	NA	NA	2.43322	Geographical_distance
173	theoretical	HM	0.0108	0.0224	0.0332	4.99	NA	NA	NA	4.28712	Human_modification_distance
173	theoretical	ClimPC1	0.134	0.1299	0.2639	39.69	NA	NA	NA	56.2087	PCTemp_distance
173	theoretical	ClimPC2	0.0852	0.0876	0.1728	25.99	NA	NA	NA	13.5324	PCPrec_distance
173	theoretical	PD	0.0685	0.0844	0.1529	23	NA	NA	NA	20.2054	Native_flora_phylogenetic_distance
173	theoretical	Phy	-0.0066	0.0236	0.017	2.56	NA	NA	NA	3.33304	Floristic_phylogenetic_dissimilarity
173	theoretical	Geo	0.0094	0.0157	0.0251	3.78	NA	NA	NA	2.43322	Geographical_distance
174	theoretical	HM	-0.0013	0.0126	0.0113	1.76	NA	NA	NA	4.28712	Human_modification_distance
174	theoretical	ClimPC1	0.1845	0.1432	0.3277	50.97	NA	NA	NA	56.2087	PCTemp_distance
174	theoretical	ClimPC2	0.0306	0.0614	0.092	14.31	NA	NA	NA	13.5324	PCPrec_distance
174	theoretical	PD	0.0656	0.098	0.1636	25.45	NA	NA	NA	20.2054	Native_flora_phylogenetic_distance
174	theoretical	Phy	0.0009	0.0245	0.0254	3.95	NA	NA	NA	3.33304	Floristic_phylogenetic_dissimilarity
174	theoretical	Geo	0.0013	0.0216	0.0229	3.56	NA	NA	NA	2.43322	Geographical_distance
175	theoretical	HM	-0.0008	0.0243	0.0235	2.77	NA	NA	NA	4.28712	Human_modification_distance
175	theoretical	ClimPC1	0.2407	0.2266	0.4673	55.16	NA	NA	NA	56.2087	PCTemp_distance
175	theoretical	ClimPC2	0.0113	0.1095	0.1208	14.26	NA	NA	NA	13.5324	PCPrec_distance
175	theoretical	PD	0.029	0.1775	0.2065	24.37	NA	NA	NA	20.2054	Native_flora_phylogenetic_distance
175	theoretical	Phy	-0.0055	0.0249	0.0194	2.29	NA	NA	NA	3.33304	Floristic_phylogenetic_dissimilarity
175	theoretical	Geo	-0.0001	0.0098	0.0097	1.14	NA	NA	NA	2.43322	Geographical_distance
176	theoretical	HM	-0.0012	0.0061	0.0049	0.66	NA	NA	NA	4.28712	Human_modification_distance
176	theoretical	ClimPC1	0.2927	0.1554	0.4481	60.11	NA	NA	NA	56.2087	PCTemp_distance
176	theoretical	ClimPC2	0.0168	0.0776	0.0944	12.66	NA	NA	NA	13.5324	PCPrec_distance
176	theoretical	PD	0.0362	0.1075	0.1437	19.28	NA	NA	NA	20.2054	Native_flora_phylogenetic_distance
176	theoretical	Phy	0.0117	0.0157	0.0274	3.68	NA	NA	NA	3.33304	Floristic_phylogenetic_dissimilarity
176	theoretical	Geo	0.0016	0.0254	0.027	3.62	NA	NA	NA	2.43322	Geographical_distance
177	theoretical	HM	0.0067	0.0162	0.0229	3.67	NA	NA	NA	4.28712	Human_modification_distance
177	theoretical	ClimPC1	0.3419	0.0897	0.4316	69.23	NA	NA	NA	56.2087	PCTemp_distance
177	theoretical	ClimPC2	0.051	0.0417	0.0927	14.87	NA	NA	NA	13.5324	PCPrec_distance
177	theoretical	PD	0.0191	0.0289	0.048	7.7	NA	NA	NA	20.2054	Native_flora_phylogenetic_distance
177	theoretical	Phy	-0.0051	0.0152	0.0101	1.62	NA	NA	NA	3.33304	Floristic_phylogenetic_dissimilarity
177	theoretical	Geo	0.006	0.0121	0.0181	2.9	NA	NA	NA	2.43322	Geographical_distance
178	theoretical	HM	0.0285	0.0306	0.0591	9.66	NA	NA	NA	4.28712	Human_modification_distance
178	theoretical	ClimPC1	0.2456	0.1165	0.3621	59.19	NA	NA	NA	56.2087	PCTemp_distance
178	theoretical	ClimPC2	0.0105	0.0277	0.0382	6.24	NA	NA	NA	13.5324	PCPrec_distance
178	theoretical	PD	0.0665	0.0734	0.1399	22.87	NA	NA	NA	20.2054	Native_flora_phylogenetic_distance
178	theoretical	Phy	-0.005	0.0134	0.0084	1.37	NA	NA	NA	3.33304	Floristic_phylogenetic_dissimilarity
178	theoretical	Geo	0.0028	0.0013	0.0041	0.67	NA	NA	NA	2.43322	Geographical_distance
179	theoretical	HM	0.0021	0.0315	0.0336	4.43	NA	NA	NA	4.28712	Human_modification_distance
179	theoretical	ClimPC1	0.3191	0.1682	0.4873	64.26	NA	NA	NA	56.2087	PCTemp_distance
179	theoretical	ClimPC2	-0.0017	0.0419	0.0402	5.3	NA	NA	NA	13.5324	PCPrec_distance
179	theoretical	PD	0.0178	0.0996	0.1174	15.48	NA	NA	NA	20.2054	Native_flora_phylogenetic_distance
179	theoretical	Phy	0.0026	0.0544	0.057	7.52	NA	NA	NA	3.33304	Floristic_phylogenetic_dissimilarity
179	theoretical	Geo	0.0028	0.02	0.0228	3.01	NA	NA	NA	2.43322	Geographical_distance
180	theoretical	HM	0.0042	0.0185	0.0227	3.36	NA	NA	NA	4.28712	Human_modification_distance
180	theoretical	ClimPC1	0.2868	0.1258	0.4126	61.04	NA	NA	NA	56.2087	PCTemp_distance
180	theoretical	ClimPC2	0.0388	0.0303	0.0691	10.22	NA	NA	NA	13.5324	PCPrec_distance
180	theoretical	PD	0.0576	0.076	0.1336	19.77	NA	NA	NA	20.2054	Native_flora_phylogenetic_distance
180	theoretical	Phy	-0.0036	0.0125	0.0089	1.32	NA	NA	NA	3.33304	Floristic_phylogenetic_dissimilarity
180	theoretical	Geo	0.0035	0.0255	0.029	4.29	NA	NA	NA	2.43322	Geographical_distance
181	theoretical	HM	0.0112	0.0255	0.0367	5.46	NA	NA	NA	4.28712	Human_modification_distance
181	theoretical	ClimPC1	0.2737	0.1546	0.4283	63.75	NA	NA	NA	56.2087	PCTemp_distance
181	theoretical	ClimPC2	0.0048	0.0195	0.0243	3.62	NA	NA	NA	13.5324	PCPrec_distance
181	theoretical	PD	0.0239	0.0939	0.1178	17.53	NA	NA	NA	20.2054	Native_flora_phylogenetic_distance
181	theoretical	Phy	-0.012	0.0689	0.0569	8.47	NA	NA	NA	3.33304	Floristic_phylogenetic_dissimilarity
181	theoretical	Geo	-0.004	0.0118	0.0078	1.16	NA	NA	NA	2.43322	Geographical_distance
182	theoretical	HM	0.0033	0.0365	0.0398	5.73	NA	NA	NA	4.28712	Human_modification_distance
182	theoretical	ClimPC1	0.1476	0.136	0.2836	40.8	NA	NA	NA	56.2087	PCTemp_distance
182	theoretical	ClimPC2	0.0327	0.0741	0.1068	15.36	NA	NA	NA	13.5324	PCPrec_distance
182	theoretical	PD	0.1017	0.1363	0.238	34.24	NA	NA	NA	20.2054	Native_flora_phylogenetic_distance
182	theoretical	Phy	-0.0026	0.0208	0.0182	2.62	NA	NA	NA	3.33304	Floristic_phylogenetic_dissimilarity
182	theoretical	Geo	0.0019	0.0068	0.0087	1.25	NA	NA	NA	2.43322	Geographical_distance
183	theoretical	HM	-0.0023	0.0185	0.0162	2.32	NA	NA	NA	4.28712	Human_modification_distance
183	theoretical	ClimPC1	0.2077	0.1405	0.3482	49.96	NA	NA	NA	56.2087	PCTemp_distance
183	theoretical	ClimPC2	0.0472	0.0792	0.1264	18.14	NA	NA	NA	13.5324	PCPrec_distance
183	theoretical	PD	0.0663	0.0989	0.1652	23.7	NA	NA	NA	20.2054	Native_flora_phylogenetic_distance
183	theoretical	Phy	-0.0147	0.0358	0.0211	3.03	NA	NA	NA	3.33304	Floristic_phylogenetic_dissimilarity
183	theoretical	Geo	0.0077	0.0121	0.0198	2.84	NA	NA	NA	2.43322	Geographical_distance
184	theoretical	HM	0.0006	0.022	0.0226	3.3	NA	NA	NA	4.28712	Human_modification_distance
184	theoretical	ClimPC1	0.303	0.1272	0.4302	62.88	NA	NA	NA	56.2087	PCTemp_distance
184	theoretical	ClimPC2	0.0292	0.0646	0.0938	13.71	NA	NA	NA	13.5324	PCPrec_distance
184	theoretical	PD	0.0229	0.0959	0.1188	17.36	NA	NA	NA	20.2054	Native_flora_phylogenetic_distance
184	theoretical	Phy	0.0072	0.0041	0.0113	1.65	NA	NA	NA	3.33304	Floristic_phylogenetic_dissimilarity
184	theoretical	Geo	0.0082	-0.0007	0.0075	1.1	NA	NA	NA	2.43322	Geographical_distance
185	theoretical	HM	-0.0006	0.0166	0.016	2.24	NA	NA	NA	4.28712	Human_modification_distance
185	theoretical	ClimPC1	0.3727	0.1138	0.4865	68	NA	NA	NA	56.2087	PCTemp_distance
185	theoretical	ClimPC2	0.0298	0.0474	0.0772	10.79	NA	NA	NA	13.5324	PCPrec_distance
185	theoretical	PD	0.0512	0.065	0.1162	16.24	NA	NA	NA	20.2054	Native_flora_phylogenetic_distance
185	theoretical	Phy	0.0199	-0.0063	0.0136	1.9	NA	NA	NA	3.33304	Floristic_phylogenetic_dissimilarity
185	theoretical	Geo	0.0125	-0.0066	0.0059	0.82	NA	NA	NA	2.43322	Geographical_distance
186	theoretical	HM	0.0133	0.0361	0.0494	7.58	NA	NA	NA	4.28712	Human_modification_distance
186	theoretical	ClimPC1	0.2258	0.1355	0.3613	55.41	NA	NA	NA	56.2087	PCTemp_distance
186	theoretical	ClimPC2	0.0202	0.066	0.0862	13.22	NA	NA	NA	13.5324	PCPrec_distance
186	theoretical	PD	0.0341	0.1077	0.1418	21.75	NA	NA	NA	20.2054	Native_flora_phylogenetic_distance
186	theoretical	Phy	0.0078	0.0002	0.008	1.23	NA	NA	NA	3.33304	Floristic_phylogenetic_dissimilarity
186	theoretical	Geo	-0.0012	0.0065	0.0053	0.81	NA	NA	NA	2.43322	Geographical_distance
187	theoretical	HM	0.0102	0.0354	0.0456	5.89	NA	NA	NA	4.28712	Human_modification_distance
187	theoretical	ClimPC1	0.2413	0.1813	0.4226	54.59	NA	NA	NA	56.2087	PCTemp_distance
187	theoretical	ClimPC2	0.0265	0.0424	0.0689	8.9	NA	NA	NA	13.5324	PCPrec_distance
187	theoretical	PD	0.0355	0.1254	0.1609	20.79	NA	NA	NA	20.2054	Native_flora_phylogenetic_distance
187	theoretical	Phy	-0.0003	0.0405	0.0402	5.19	NA	NA	NA	3.33304	Floristic_phylogenetic_dissimilarity
187	theoretical	Geo	0.006	0.0299	0.0359	4.64	NA	NA	NA	2.43322	Geographical_distance
188	theoretical	HM	0.0012	0.0167	0.0179	2.29	NA	NA	NA	4.28712	Human_modification_distance
188	theoretical	ClimPC1	0.1499	0.1937	0.3436	43.96	NA	NA	NA	56.2087	PCTemp_distance
188	theoretical	ClimPC2	0.0472	0.1204	0.1676	21.44	NA	NA	NA	13.5324	PCPrec_distance
188	theoretical	PD	0.0435	0.1697	0.2132	27.28	NA	NA	NA	20.2054	Native_flora_phylogenetic_distance
188	theoretical	Phy	0.0082	0.018	0.0262	3.35	NA	NA	NA	3.33304	Floristic_phylogenetic_dissimilarity
188	theoretical	Geo	0.0081	0.005	0.0131	1.68	NA	NA	NA	2.43322	Geographical_distance
189	theoretical	HM	-0.0025	0.0172	0.0147	2.32	NA	NA	NA	4.28712	Human_modification_distance
189	theoretical	ClimPC1	0.246	0.1297	0.3757	59.2	NA	NA	NA	56.2087	PCTemp_distance
189	theoretical	ClimPC2	0.0264	0.0329	0.0593	9.34	NA	NA	NA	13.5324	PCPrec_distance
189	theoretical	PD	0.0495	0.0987	0.1482	23.35	NA	NA	NA	20.2054	Native_flora_phylogenetic_distance
189	theoretical	Phy	0.0032	0.0244	0.0276	4.35	NA	NA	NA	3.33304	Floristic_phylogenetic_dissimilarity
189	theoretical	Geo	0.0038	0.0053	0.0091	1.43	NA	NA	NA	2.43322	Geographical_distance
190	theoretical	HM	0.0025	0.0289	0.0314	4.58	NA	NA	NA	4.28712	Human_modification_distance
190	theoretical	ClimPC1	0.1545	0.1278	0.2823	41.14	NA	NA	NA	56.2087	PCTemp_distance
190	theoretical	ClimPC2	0.0467	0.0777	0.1244	18.13	NA	NA	NA	13.5324	PCPrec_distance
190	theoretical	PD	0.1146	0.1124	0.227	33.08	NA	NA	NA	20.2054	Native_flora_phylogenetic_distance
190	theoretical	Phy	-0.0042	0.0103	0.0061	0.89	NA	NA	NA	3.33304	Floristic_phylogenetic_dissimilarity
190	theoretical	Geo	0.0115	0.0035	0.015	2.19	NA	NA	NA	2.43322	Geographical_distance
191	theoretical	HM	0.0039	0.0436	0.0475	6.4	NA	NA	NA	4.28712	Human_modification_distance
191	theoretical	ClimPC1	0.1448	0.1866	0.3314	44.65	NA	NA	NA	56.2087	PCTemp_distance
191	theoretical	ClimPC2	0.0455	0.0981	0.1436	19.35	NA	NA	NA	13.5324	PCPrec_distance
191	theoretical	PD	0.0554	0.1378	0.1932	26.03	NA	NA	NA	20.2054	Native_flora_phylogenetic_distance
191	theoretical	Phy	-0.009	0.0199	0.0109	1.47	NA	NA	NA	3.33304	Floristic_phylogenetic_dissimilarity
191	theoretical	Geo	0.0046	0.0111	0.0157	2.12	NA	NA	NA	2.43322	Geographical_distance
192	theoretical	HM	0.019	0.0223	0.0413	6.85	NA	NA	NA	4.28712	Human_modification_distance
192	theoretical	ClimPC1	0.2197	0.1113	0.331	54.91	NA	NA	NA	56.2087	PCTemp_distance
192	theoretical	ClimPC2	0.0423	0.0322	0.0745	12.36	NA	NA	NA	13.5324	PCPrec_distance
192	theoretical	PD	0.0437	0.0615	0.1052	17.45	NA	NA	NA	20.2054	Native_flora_phylogenetic_distance
192	theoretical	Phy	-0.006	0.0306	0.0246	4.08	NA	NA	NA	3.33304	Floristic_phylogenetic_dissimilarity
192	theoretical	Geo	-0.004	0.0302	0.0262	4.35	NA	NA	NA	2.43322	Geographical_distance
193	theoretical	HM	-0.0053	0.0345	0.0292	4.11	NA	NA	NA	4.28712	Human_modification_distance
193	theoretical	ClimPC1	0.1374	0.1679	0.3053	42.95	NA	NA	NA	56.2087	PCTemp_distance
193	theoretical	ClimPC2	0.0902	0.1113	0.2015	28.35	NA	NA	NA	13.5324	PCPrec_distance
193	theoretical	PD	0.0174	0.0712	0.0886	12.46	NA	NA	NA	20.2054	Native_flora_phylogenetic_distance
193	theoretical	Phy	-0.0093	0.0792	0.0699	9.83	NA	NA	NA	3.33304	Floristic_phylogenetic_dissimilarity
193	theoretical	Geo	-0.0022	0.0185	0.0163	2.29	NA	NA	NA	2.43322	Geographical_distance
194	theoretical	HM	0.0096	0.009	0.0186	2.97	NA	NA	NA	4.28712	Human_modification_distance
194	theoretical	ClimPC1	0.1967	0.1317	0.3284	52.4	NA	NA	NA	56.2087	PCTemp_distance
194	theoretical	ClimPC2	0.0191	0.0285	0.0476	7.6	NA	NA	NA	13.5324	PCPrec_distance
194	theoretical	PD	0.0697	0.1029	0.1726	27.54	NA	NA	NA	20.2054	Native_flora_phylogenetic_distance
194	theoretical	Phy	-0.0018	0.0276	0.0258	4.12	NA	NA	NA	3.33304	Floristic_phylogenetic_dissimilarity
194	theoretical	Geo	0.0043	0.0294	0.0337	5.38	NA	NA	NA	2.43322	Geographical_distance
195	theoretical	HM	-0.0056	0.0193	0.0137	2	NA	NA	NA	4.28712	Human_modification_distance
195	theoretical	ClimPC1	0.2874	0.1249	0.4123	60.23	NA	NA	NA	56.2087	PCTemp_distance
195	theoretical	ClimPC2	0.0357	0.0735	0.1092	15.95	NA	NA	NA	13.5324	PCPrec_distance
195	theoretical	PD	0.015	0.0944	0.1094	15.98	NA	NA	NA	20.2054	Native_flora_phylogenetic_distance
195	theoretical	Phy	0.0095	0.0001	0.0096	1.4	NA	NA	NA	3.33304	Floristic_phylogenetic_dissimilarity
195	theoretical	Geo	0.0058	0.0245	0.0303	4.43	NA	NA	NA	2.43322	Geographical_distance
196	theoretical	HM	0.0015	0.0336	0.0351	4.85	NA	NA	NA	4.28712	Human_modification_distance
196	theoretical	ClimPC1	0.2668	0.162	0.4288	59.2	NA	NA	NA	56.2087	PCTemp_distance
196	theoretical	ClimPC2	0.0283	0.0966	0.1249	17.24	NA	NA	NA	13.5324	PCPrec_distance
196	theoretical	PD	0.0149	0.0844	0.0993	13.71	NA	NA	NA	20.2054	Native_flora_phylogenetic_distance
196	theoretical	Phy	-0.0026	0.0146	0.012	1.66	NA	NA	NA	3.33304	Floristic_phylogenetic_dissimilarity
196	theoretical	Geo	0.0075	0.0167	0.0242	3.34	NA	NA	NA	2.43322	Geographical_distance
197	theoretical	HM	0.0367	0.0475	0.0842	14.52	NA	NA	NA	4.28712	Human_modification_distance
197	theoretical	ClimPC1	0.0881	0.0763	0.1644	28.35	NA	NA	NA	56.2087	PCTemp_distance
197	theoretical	ClimPC2	0.0526	0.0712	0.1238	21.35	NA	NA	NA	13.5324	PCPrec_distance
197	theoretical	PD	0.0674	0.0568	0.1242	21.42	NA	NA	NA	20.2054	Native_flora_phylogenetic_distance
197	theoretical	Phy	0.0019	0.0427	0.0446	7.69	NA	NA	NA	3.33304	Floristic_phylogenetic_dissimilarity
197	theoretical	Geo	0.0077	0.031	0.0387	6.67	NA	NA	NA	2.43322	Geographical_distance
198	theoretical	HM	0.0132	0.039	0.0522	7.89	NA	NA	NA	4.28712	Human_modification_distance
198	theoretical	ClimPC1	0.052	0.1271	0.1791	27.07	NA	NA	NA	56.2087	PCTemp_distance
198	theoretical	ClimPC2	0.0154	0.0555	0.0709	10.72	NA	NA	NA	13.5324	PCPrec_distance
198	theoretical	PD	0.0852	0.1496	0.2348	35.49	NA	NA	NA	20.2054	Native_flora_phylogenetic_distance
198	theoretical	Phy	0.0062	0.0896	0.0958	14.48	NA	NA	NA	3.33304	Floristic_phylogenetic_dissimilarity
198	theoretical	Geo	0.0071	0.0217	0.0288	4.35	NA	NA	NA	2.43322	Geographical_distance
199	theoretical	HM	0.006	0.0321	0.0381	5.41	NA	NA	NA	4.28712	Human_modification_distance
199	theoretical	ClimPC1	0.1494	0.1476	0.297	42.2	NA	NA	NA	56.2087	PCTemp_distance
199	theoretical	ClimPC2	0.0269	0.0916	0.1185	16.84	NA	NA	NA	13.5324	PCPrec_distance
199	theoretical	PD	0.0791	0.1309	0.21	29.84	NA	NA	NA	20.2054	Native_flora_phylogenetic_distance
199	theoretical	Phy	0.0008	0.0153	0.0161	2.29	NA	NA	NA	3.33304	Floristic_phylogenetic_dissimilarity
199	theoretical	Geo	0.0172	0.0069	0.0241	3.42	NA	NA	NA	2.43322	Geographical_distance
200	theoretical	HM	-0.0007	0.0104	0.0097	1.21	NA	NA	NA	4.28712	Human_modification_distance
200	theoretical	ClimPC1	0.2841	0.1919	0.476	59.23	NA	NA	NA	56.2087	PCTemp_distance
200	theoretical	ClimPC2	0.0292	0.1003	0.1295	16.11	NA	NA	NA	13.5324	PCPrec_distance
200	theoretical	PD	0.0353	0.1085	0.1438	17.89	NA	NA	NA	20.2054	Native_flora_phylogenetic_distance
200	theoretical	Phy	-0.0016	0.0233	0.0217	2.7	NA	NA	NA	3.33304	Floristic_phylogenetic_dissimilarity
200	theoretical	Geo	-0.0004	0.0234	0.023	2.86	NA	NA	NA	2.43322	Geographical_distance
201	theoretical	HM	-0.001	0.0228	0.0218	2.5	NA	NA	NA	4.28712	Human_modification_distance
201	theoretical	ClimPC1	0.387	0.204	0.591	67.8	NA	NA	NA	56.2087	PCTemp_distance
201	theoretical	ClimPC2	0.0055	0.0304	0.0359	4.12	NA	NA	NA	13.5324	PCPrec_distance
201	theoretical	PD	0.0056	0.1464	0.152	17.44	NA	NA	NA	20.2054	Native_flora_phylogenetic_distance
201	theoretical	Phy	-0.0004	0.0647	0.0643	7.38	NA	NA	NA	3.33304	Floristic_phylogenetic_dissimilarity
201	theoretical	Geo	-0.0017	0.0084	0.0067	0.77	NA	NA	NA	2.43322	Geographical_distance
202	theoretical	HM	0.0033	0.0059	0.0092	1.34	NA	NA	NA	4.28712	Human_modification_distance
202	theoretical	ClimPC1	0.1527	0.1794	0.3321	48.54	NA	NA	NA	56.2087	PCTemp_distance
202	theoretical	ClimPC2	0.0452	0.0462	0.0914	13.36	NA	NA	NA	13.5324	PCPrec_distance
202	theoretical	PD	0.0622	0.1498	0.212	30.99	NA	NA	NA	20.2054	Native_flora_phylogenetic_distance
202	theoretical	Phy	-0.013	0.0332	0.0202	2.95	NA	NA	NA	3.33304	Floristic_phylogenetic_dissimilarity
202	theoretical	Geo	0.0031	0.0162	0.0193	2.82	NA	NA	NA	2.43322	Geographical_distance
203	theoretical	HM	0.0079	0.0244	0.0323	5.18	NA	NA	NA	4.28712	Human_modification_distance
203	theoretical	ClimPC1	0.0947	0.1329	0.2276	36.49	NA	NA	NA	56.2087	PCTemp_distance
203	theoretical	ClimPC2	0.0425	0.0452	0.0877	14.06	NA	NA	NA	13.5324	PCPrec_distance
203	theoretical	PD	0.1245	0.1178	0.2423	38.85	NA	NA	NA	20.2054	Native_flora_phylogenetic_distance
203	theoretical	Phy	-0.0117	0.0224	0.0107	1.72	NA	NA	NA	3.33304	Floristic_phylogenetic_dissimilarity
203	theoretical	Geo	0.0077	0.0154	0.0231	3.7	NA	NA	NA	2.43322	Geographical_distance
204	theoretical	HM	0.0007	0.0225	0.0232	3.15	NA	NA	NA	4.28712	Human_modification_distance
204	theoretical	ClimPC1	0.3821	0.1426	0.5247	71.25	NA	NA	NA	56.2087	PCTemp_distance
204	theoretical	ClimPC2	0.0093	0.0431	0.0524	7.12	NA	NA	NA	13.5324	PCPrec_distance
204	theoretical	PD	0.0151	0.0973	0.1124	15.26	NA	NA	NA	20.2054	Native_flora_phylogenetic_distance
204	theoretical	Phy	0.006	0.0109	0.0169	2.29	NA	NA	NA	3.33304	Floristic_phylogenetic_dissimilarity
204	theoretical	Geo	0.008	-0.0012	0.0068	0.92	NA	NA	NA	2.43322	Geographical_distance
205	theoretical	HM	0.0066	0.0043	0.0109	1.76	NA	NA	NA	4.28712	Human_modification_distance
205	theoretical	ClimPC1	0.3555	0.0885	0.444	71.82	NA	NA	NA	56.2087	PCTemp_distance
205	theoretical	ClimPC2	0.0498	0.0154	0.0652	10.55	NA	NA	NA	13.5324	PCPrec_distance
205	theoretical	PD	0.0346	0.0387	0.0733	11.86	NA	NA	NA	20.2054	Native_flora_phylogenetic_distance
205	theoretical	Phy	0.0054	0.0077	0.0131	2.12	NA	NA	NA	3.33304	Floristic_phylogenetic_dissimilarity
205	theoretical	Geo	-0.0045	0.0162	0.0117	1.89	NA	NA	NA	2.43322	Geographical_distance
206	theoretical	HM	0.0119	0.0238	0.0357	6.39	NA	NA	NA	4.28712	Human_modification_distance
206	theoretical	ClimPC1	0.2604	0.0885	0.3489	62.42	NA	NA	NA	56.2087	PCTemp_distance
206	theoretical	ClimPC2	0.0593	0.0276	0.0869	15.55	NA	NA	NA	13.5324	PCPrec_distance
206	theoretical	PD	0.0382	0.0273	0.0655	11.72	NA	NA	NA	20.2054	Native_flora_phylogenetic_distance
206	theoretical	Phy	-0.0188	0.0297	0.0109	1.95	NA	NA	NA	3.33304	Floristic_phylogenetic_dissimilarity
206	theoretical	Geo	0.0032	0.0079	0.0111	1.99	NA	NA	NA	2.43322	Geographical_distance
207	theoretical	HM	0.0191	0.0303	0.0494	8.11	NA	NA	NA	4.28712	Human_modification_distance
207	theoretical	ClimPC1	0.0872	0.1175	0.2047	33.62	NA	NA	NA	56.2087	PCTemp_distance
207	theoretical	ClimPC2	0.0765	0.0762	0.1527	25.08	NA	NA	NA	13.5324	PCPrec_distance
207	theoretical	PD	0.065	0.0893	0.1543	25.34	NA	NA	NA	20.2054	Native_flora_phylogenetic_distance
207	theoretical	Phy	-0.0065	0.0355	0.029	4.76	NA	NA	NA	3.33304	Floristic_phylogenetic_dissimilarity
207	theoretical	Geo	0.0047	0.0141	0.0188	3.09	NA	NA	NA	2.43322	Geographical_distance
208	theoretical	HM	0.0025	0.0108	0.0133	1.94	NA	NA	NA	4.28712	Human_modification_distance
208	theoretical	ClimPC1	0.4912	0.0676	0.5588	81.54	NA	NA	NA	56.2087	PCTemp_distance
208	theoretical	ClimPC2	0.0275	0.0106	0.0381	5.56	NA	NA	NA	13.5324	PCPrec_distance
208	theoretical	PD	0.0334	0.021	0.0544	7.94	NA	NA	NA	20.2054	Native_flora_phylogenetic_distance
208	theoretical	Phy	0.0001	0.0132	0.0133	1.94	NA	NA	NA	3.33304	Floristic_phylogenetic_dissimilarity
208	theoretical	Geo	0.0057	0.0017	0.0074	1.08	NA	NA	NA	2.43322	Geographical_distance
209	theoretical	HM	0.0011	0.003	0.0041	0.56	NA	NA	NA	4.28712	Human_modification_distance
209	theoretical	ClimPC1	0.3951	0.1031	0.4982	67.8	NA	NA	NA	56.2087	PCTemp_distance
209	theoretical	ClimPC2	0.0339	0.0296	0.0635	8.64	NA	NA	NA	13.5324	PCPrec_distance
209	theoretical	PD	0.0411	0.0877	0.1288	17.53	NA	NA	NA	20.2054	Native_flora_phylogenetic_distance
209	theoretical	Phy	0.0308	-0.0156	0.0152	2.07	NA	NA	NA	3.33304	Floristic_phylogenetic_dissimilarity
209	theoretical	Geo	0.0308	-0.0058	0.025	3.4	NA	NA	NA	2.43322	Geographical_distance
210	theoretical	HM	0.0044	0.0276	0.032	5.22	NA	NA	NA	4.28712	Human_modification_distance
210	theoretical	ClimPC1	0.2142	0.0933	0.3075	50.2	NA	NA	NA	56.2087	PCTemp_distance
210	theoretical	ClimPC2	0.0672	0.0552	0.1224	19.98	NA	NA	NA	13.5324	PCPrec_distance
210	theoretical	PD	0.0222	0.0512	0.0734	11.98	NA	NA	NA	20.2054	Native_flora_phylogenetic_distance
210	theoretical	Phy	0.0018	0.0496	0.0514	8.39	NA	NA	NA	3.33304	Floristic_phylogenetic_dissimilarity
210	theoretical	Geo	0.0158	0.0101	0.0259	4.23	NA	NA	NA	2.43322	Geographical_distance
211	theoretical	HM	-0.0011	0.0283	0.0272	3.31	NA	NA	NA	4.28712	Human_modification_distance
211	theoretical	ClimPC1	0.3106	0.1906	0.5012	61.07	NA	NA	NA	56.2087	PCTemp_distance
211	theoretical	ClimPC2	0.0122	0.083	0.0952	11.6	NA	NA	NA	13.5324	PCPrec_distance
211	theoretical	PD	0.038	0.1411	0.1791	21.82	NA	NA	NA	20.2054	Native_flora_phylogenetic_distance
211	theoretical	Phy	0.0057	0.0036	0.0093	1.13	NA	NA	NA	3.33304	Floristic_phylogenetic_dissimilarity
211	theoretical	Geo	0.0009	0.0078	0.0087	1.06	NA	NA	NA	2.43322	Geographical_distance
212	theoretical	HM	-0.0002	0.0308	0.0306	3.79	NA	NA	NA	4.28712	Human_modification_distance
212	theoretical	ClimPC1	0.2994	0.1816	0.481	59.57	NA	NA	NA	56.2087	PCTemp_distance
212	theoretical	ClimPC2	0.029	0.0823	0.1113	13.78	NA	NA	NA	13.5324	PCPrec_distance
212	theoretical	PD	0.0321	0.1397	0.1718	21.28	NA	NA	NA	20.2054	Native_flora_phylogenetic_distance
212	theoretical	Phy	0.0086	0.0012	0.0098	1.21	NA	NA	NA	3.33304	Floristic_phylogenetic_dissimilarity
212	theoretical	Geo	0.0044	-0.0015	0.0029	0.36	NA	NA	NA	2.43322	Geographical_distance
213	theoretical	HM	0.0017	0.019	0.0207	2.68	NA	NA	NA	4.28712	Human_modification_distance
213	theoretical	ClimPC1	0.2799	0.1647	0.4446	57.46	NA	NA	NA	56.2087	PCTemp_distance
213	theoretical	ClimPC2	0.0409	0.0938	0.1347	17.41	NA	NA	NA	13.5324	PCPrec_distance
213	theoretical	PD	0.0425	0.0884	0.1309	16.92	NA	NA	NA	20.2054	Native_flora_phylogenetic_distance
213	theoretical	Phy	0.0015	0.0117	0.0132	1.71	NA	NA	NA	3.33304	Floristic_phylogenetic_dissimilarity
213	theoretical	Geo	0.0084	0.0212	0.0296	3.83	NA	NA	NA	2.43322	Geographical_distance
214	theoretical	HM	0.0003	0.0284	0.0287	5.83	NA	NA	NA	4.28712	Human_modification_distance
214	theoretical	ClimPC1	0.0909	0.1088	0.1997	40.54	NA	NA	NA	56.2087	PCTemp_distance
214	theoretical	ClimPC2	0.0455	0.0506	0.0961	19.51	NA	NA	NA	13.5324	PCPrec_distance
214	theoretical	PD	0.0129	0.0805	0.0934	18.96	NA	NA	NA	20.2054	Native_flora_phylogenetic_distance
214	theoretical	Phy	-0.0032	0.0512	0.048	9.74	NA	NA	NA	3.33304	Floristic_phylogenetic_dissimilarity
214	theoretical	Geo	0.002	0.0247	0.0267	5.42	NA	NA	NA	2.43322	Geographical_distance
215	theoretical	HM	-0.0047	0.0118	0.0071	0.99	NA	NA	NA	4.28712	Human_modification_distance
215	theoretical	ClimPC1	0.1825	0.1578	0.3403	47.56	NA	NA	NA	56.2087	PCTemp_distance
215	theoretical	ClimPC2	0.0301	0.0336	0.0637	8.9	NA	NA	NA	13.5324	PCPrec_distance
215	theoretical	PD	0.0874	0.1476	0.235	32.84	NA	NA	NA	20.2054	Native_flora_phylogenetic_distance
215	theoretical	Phy	-0.0057	0.0401	0.0344	4.81	NA	NA	NA	3.33304	Floristic_phylogenetic_dissimilarity
215	theoretical	Geo	0.0198	0.0152	0.035	4.89	NA	NA	NA	2.43322	Geographical_distance
216	theoretical	HM	0.0011	0.0293	0.0304	4.35	NA	NA	NA	4.28712	Human_modification_distance
216	theoretical	ClimPC1	0.2287	0.1304	0.3591	51.34	NA	NA	NA	56.2087	PCTemp_distance
216	theoretical	ClimPC2	0.0695	0.1096	0.1791	25.61	NA	NA	NA	13.5324	PCPrec_distance
216	theoretical	PD	0.0098	0.0756	0.0854	12.21	NA	NA	NA	20.2054	Native_flora_phylogenetic_distance
216	theoretical	Phy	0.0087	0.0295	0.0382	5.46	NA	NA	NA	3.33304	Floristic_phylogenetic_dissimilarity
216	theoretical	Geo	0.0061	0.0011	0.0072	1.03	NA	NA	NA	2.43322	Geographical_distance
217	theoretical	HM	0.003	0.0263	0.0293	4.36	NA	NA	NA	4.28712	Human_modification_distance
217	theoretical	ClimPC1	0.2548	0.1551	0.4099	61.05	NA	NA	NA	56.2087	PCTemp_distance
217	theoretical	ClimPC2	0.0167	0.0454	0.0621	9.25	NA	NA	NA	13.5324	PCPrec_distance
217	theoretical	PD	0.0214	0.112	0.1334	19.87	NA	NA	NA	20.2054	Native_flora_phylogenetic_distance
217	theoretical	Phy	-0.004	0.0346	0.0306	4.56	NA	NA	NA	3.33304	Floristic_phylogenetic_dissimilarity
217	theoretical	Geo	0.0011	0.005	0.0061	0.91	NA	NA	NA	2.43322	Geographical_distance
218	theoretical	HM	0.0065	0.0278	0.0343	4.57	NA	NA	NA	4.28712	Human_modification_distance
218	theoretical	ClimPC1	0.2209	0.1792	0.4001	53.33	NA	NA	NA	56.2087	PCTemp_distance
218	theoretical	ClimPC2	0.0338	0.1006	0.1344	17.91	NA	NA	NA	13.5324	PCPrec_distance
218	theoretical	PD	0.0479	0.1158	0.1637	21.82	NA	NA	NA	20.2054	Native_flora_phylogenetic_distance
218	theoretical	Phy	-0.007	0.0172	0.0102	1.36	NA	NA	NA	3.33304	Floristic_phylogenetic_dissimilarity
218	theoretical	Geo	0.0037	0.0039	0.0076	1.01	NA	NA	NA	2.43322	Geographical_distance
219	theoretical	HM	0.0032	0.0325	0.0357	4.99	NA	NA	NA	4.28712	Human_modification_distance
219	theoretical	ClimPC1	0.2841	0.1455	0.4296	60.08	NA	NA	NA	56.2087	PCTemp_distance
219	theoretical	ClimPC2	0.0393	0.067	0.1063	14.87	NA	NA	NA	13.5324	PCPrec_distance
219	theoretical	PD	0.035	0.0899	0.1249	17.47	NA	NA	NA	20.2054	Native_flora_phylogenetic_distance
219	theoretical	Phy	-0.0024	0.0131	0.0107	1.5	NA	NA	NA	3.33304	Floristic_phylogenetic_dissimilarity
219	theoretical	Geo	0.0036	0.0043	0.0079	1.1	NA	NA	NA	2.43322	Geographical_distance
220	theoretical	HM	-0.0001	0.0111	0.011	1.62	NA	NA	NA	4.28712	Human_modification_distance
220	theoretical	ClimPC1	0.1959	0.1574	0.3533	52.12	NA	NA	NA	56.2087	PCTemp_distance
220	theoretical	ClimPC2	0.0217	0.0319	0.0536	7.91	NA	NA	NA	13.5324	PCPrec_distance
220	theoretical	PD	0.0745	0.135	0.2095	30.91	NA	NA	NA	20.2054	Native_flora_phylogenetic_distance
220	theoretical	Phy	-0.0117	0.0548	0.0431	6.36	NA	NA	NA	3.33304	Floristic_phylogenetic_dissimilarity
220	theoretical	Geo	0.0014	0.0059	0.0073	1.08	NA	NA	NA	2.43322	Geographical_distance
221	theoretical	HM	0.0104	0.047	0.0574	8.68	NA	NA	NA	4.28712	Human_modification_distance
221	theoretical	ClimPC1	0.2023	0.1316	0.3339	50.51	NA	NA	NA	56.2087	PCTemp_distance
221	theoretical	ClimPC2	0.0446	0.0789	0.1235	18.68	NA	NA	NA	13.5324	PCPrec_distance
221	theoretical	PD	0.0317	0.1034	0.1351	20.44	NA	NA	NA	20.2054	Native_flora_phylogenetic_distance
221	theoretical	Phy	0.0045	0.0028	0.0073	1.1	NA	NA	NA	3.33304	Floristic_phylogenetic_dissimilarity
221	theoretical	Geo	-0.0035	0.0074	0.0039	0.59	NA	NA	NA	2.43322	Geographical_distance
222	theoretical	HM	0.0003	0.018	0.0183	2.45	NA	NA	NA	4.28712	Human_modification_distance
222	theoretical	ClimPC1	0.3167	0.1669	0.4836	64.72	NA	NA	NA	56.2087	PCTemp_distance
222	theoretical	ClimPC2	0.025	0.0699	0.0949	12.7	NA	NA	NA	13.5324	PCPrec_distance
222	theoretical	PD	0.0163	0.1071	0.1234	16.51	NA	NA	NA	20.2054	Native_flora_phylogenetic_distance
222	theoretical	Phy	0.0011	0.0068	0.0079	1.06	NA	NA	NA	3.33304	Floristic_phylogenetic_dissimilarity
222	theoretical	Geo	-0.0016	0.0207	0.0191	2.56	NA	NA	NA	2.43322	Geographical_distance
223	theoretical	HM	0.0102	0.0322	0.0424	6.31	NA	NA	NA	4.28712	Human_modification_distance
223	theoretical	ClimPC1	0.1678	0.1453	0.3131	46.61	NA	NA	NA	56.2087	PCTemp_distance
223	theoretical	ClimPC2	0.0619	0.0891	0.151	22.48	NA	NA	NA	13.5324	PCPrec_distance
223	theoretical	PD	0.0584	0.0764	0.1348	20.07	NA	NA	NA	20.2054	Native_flora_phylogenetic_distance
223	theoretical	Phy	-0.0049	0.0297	0.0248	3.69	NA	NA	NA	3.33304	Floristic_phylogenetic_dissimilarity
223	theoretical	Geo	-0.0028	0.0085	0.0057	0.85	NA	NA	NA	2.43322	Geographical_distance
224	theoretical	HM	-0.0019	0.0101	0.0082	0.97	NA	NA	NA	4.28712	Human_modification_distance
224	theoretical	ClimPC1	0.4912	0.1445	0.6357	74.91	NA	NA	NA	56.2087	PCTemp_distance
224	theoretical	ClimPC2	0.0112	0.0421	0.0533	6.28	NA	NA	NA	13.5324	PCPrec_distance
224	theoretical	PD	0.0203	0.0876	0.1079	12.72	NA	NA	NA	20.2054	Native_flora_phylogenetic_distance
224	theoretical	Phy	0.0072	0.0282	0.0354	4.17	NA	NA	NA	3.33304	Floristic_phylogenetic_dissimilarity
224	theoretical	Geo	0.0027	0.0054	0.0081	0.95	NA	NA	NA	2.43322	Geographical_distance
225	theoretical	HM	-0.0016	0.0121	0.0105	1.49	NA	NA	NA	4.28712	Human_modification_distance
225	theoretical	ClimPC1	0.3064	0.1277	0.4341	61.74	NA	NA	NA	56.2087	PCTemp_distance
225	theoretical	ClimPC2	0.059	0.0764	0.1354	19.26	NA	NA	NA	13.5324	PCPrec_distance
225	theoretical	PD	0.0302	0.0639	0.0941	13.38	NA	NA	NA	20.2054	Native_flora_phylogenetic_distance
225	theoretical	Phy	0.0087	0.0052	0.0139	1.98	NA	NA	NA	3.33304	Floristic_phylogenetic_dissimilarity
225	theoretical	Geo	0.0046	0.0105	0.0151	2.15	NA	NA	NA	2.43322	Geographical_distance
226	theoretical	HM	0.0106	0.0555	0.0661	9.72	NA	NA	NA	4.28712	Human_modification_distance
226	theoretical	ClimPC1	0.2261	0.1471	0.3732	54.9	NA	NA	NA	56.2087	PCTemp_distance
226	theoretical	ClimPC2	0.0338	0.0529	0.0867	12.75	NA	NA	NA	13.5324	PCPrec_distance
226	theoretical	PD	0.0367	0.081	0.1177	17.31	NA	NA	NA	20.2054	Native_flora_phylogenetic_distance
226	theoretical	Phy	-0.0095	0.0305	0.021	3.09	NA	NA	NA	3.33304	Floristic_phylogenetic_dissimilarity
226	theoretical	Geo	0.0041	0.011	0.0151	2.22	NA	NA	NA	2.43322	Geographical_distance
227	theoretical	HM	0.007	0.0314	0.0384	5.32	NA	NA	NA	4.28712	Human_modification_distance
227	theoretical	ClimPC1	0.2613	0.1592	0.4205	58.23	NA	NA	NA	56.2087	PCTemp_distance
227	theoretical	ClimPC2	0.015	0.0432	0.0582	8.06	NA	NA	NA	13.5324	PCPrec_distance
227	theoretical	PD	0.0391	0.113	0.1521	21.06	NA	NA	NA	20.2054	Native_flora_phylogenetic_distance
227	theoretical	Phy	0.0046	0.0343	0.0389	5.39	NA	NA	NA	3.33304	Floristic_phylogenetic_dissimilarity
227	theoretical	Geo	0.0012	0.0128	0.014	1.94	NA	NA	NA	2.43322	Geographical_distance
228	theoretical	HM	0.0006	0.0113	0.0119	1.54	NA	NA	NA	4.28712	Human_modification_distance
228	theoretical	ClimPC1	0.2656	0.1779	0.4435	57.55	NA	NA	NA	56.2087	PCTemp_distance
228	theoretical	ClimPC2	0.0575	0.0752	0.1327	17.22	NA	NA	NA	13.5324	PCPrec_distance
228	theoretical	PD	0.0252	0.1013	0.1265	16.42	NA	NA	NA	20.2054	Native_flora_phylogenetic_distance
228	theoretical	Phy	-0.0082	0.0412	0.033	4.28	NA	NA	NA	3.33304	Floristic_phylogenetic_dissimilarity
228	theoretical	Geo	0.007	0.016	0.023	2.98	NA	NA	NA	2.43322	Geographical_distance
229	theoretical	HM	-0.0017	0.0119	0.0102	1.48	NA	NA	NA	4.28712	Human_modification_distance
229	theoretical	ClimPC1	0.2307	0.0966	0.3273	47.6	NA	NA	NA	56.2087	PCTemp_distance
229	theoretical	ClimPC2	0.0638	0.0617	0.1255	18.25	NA	NA	NA	13.5324	PCPrec_distance
229	theoretical	PD	0.0546	0.0812	0.1358	19.75	NA	NA	NA	20.2054	Native_flora_phylogenetic_distance
229	theoretical	Phy	0.0255	0.0469	0.0724	10.53	NA	NA	NA	3.33304	Floristic_phylogenetic_dissimilarity
229	theoretical	Geo	0.0175	-0.0011	0.0164	2.39	NA	NA	NA	2.43322	Geographical_distance
230	theoretical	HM	0.0153	0.0515	0.0668	8.78	NA	NA	NA	4.28712	Human_modification_distance
230	theoretical	ClimPC1	0.1632	0.1919	0.3551	46.69	NA	NA	NA	56.2087	PCTemp_distance
230	theoretical	ClimPC2	0.0172	0.0365	0.0537	7.06	NA	NA	NA	13.5324	PCPrec_distance
230	theoretical	PD	0.063	0.1576	0.2206	29.01	NA	NA	NA	20.2054	Native_flora_phylogenetic_distance
230	theoretical	Phy	-0.007	0.0345	0.0275	3.62	NA	NA	NA	3.33304	Floristic_phylogenetic_dissimilarity
230	theoretical	Geo	0.0181	0.0187	0.0368	4.84	NA	NA	NA	2.43322	Geographical_distance
231	theoretical	HM	0.0178	0.0373	0.0551	7.8	NA	NA	NA	4.28712	Human_modification_distance
231	theoretical	ClimPC1	0.1361	0.14	0.2761	39.1	NA	NA	NA	56.2087	PCTemp_distance
231	theoretical	ClimPC2	0.0214	0.0813	0.1027	14.54	NA	NA	NA	13.5324	PCPrec_distance
231	theoretical	PD	0.0743	0.1327	0.207	29.32	NA	NA	NA	20.2054	Native_flora_phylogenetic_distance
231	theoretical	Phy	0.0084	0.0195	0.0279	3.95	NA	NA	NA	3.33304	Floristic_phylogenetic_dissimilarity
231	theoretical	Geo	0.0112	0.0261	0.0373	5.28	NA	NA	NA	2.43322	Geographical_distance
232	theoretical	HM	0.0091	0.0372	0.0463	6.69	NA	NA	NA	4.28712	Human_modification_distance
232	theoretical	ClimPC1	0.2147	0.1114	0.3261	47.14	NA	NA	NA	56.2087	PCTemp_distance
232	theoretical	ClimPC2	0.0232	0.0681	0.0913	13.2	NA	NA	NA	13.5324	PCPrec_distance
232	theoretical	PD	0.0656	0.0904	0.156	22.55	NA	NA	NA	20.2054	Native_flora_phylogenetic_distance
232	theoretical	Phy	0.0194	0.0213	0.0407	5.88	NA	NA	NA	3.33304	Floristic_phylogenetic_dissimilarity
232	theoretical	Geo	0.0239	0.0074	0.0313	4.53	NA	NA	NA	2.43322	Geographical_distance
233	theoretical	HM	-0.0065	0.0344	0.0279	3.7	NA	NA	NA	4.28712	Human_modification_distance
233	theoretical	ClimPC1	0.3999	0.1213	0.5212	69.13	NA	NA	NA	56.2087	PCTemp_distance
233	theoretical	ClimPC2	0.0312	0.0265	0.0577	7.65	NA	NA	NA	13.5324	PCPrec_distance
233	theoretical	PD	0.033	0.0864	0.1194	15.84	NA	NA	NA	20.2054	Native_flora_phylogenetic_distance
233	theoretical	Phy	0.0095	0.0051	0.0146	1.94	NA	NA	NA	3.33304	Floristic_phylogenetic_dissimilarity
233	theoretical	Geo	0.0059	0.0072	0.0131	1.74	NA	NA	NA	2.43322	Geographical_distance
234	theoretical	HM	0.0007	0.0469	0.0476	6.38	NA	NA	NA	4.28712	Human_modification_distance
234	theoretical	ClimPC1	0.1741	0.2074	0.3815	51.15	NA	NA	NA	56.2087	PCTemp_distance
234	theoretical	ClimPC2	0.0154	0.0921	0.1075	14.41	NA	NA	NA	13.5324	PCPrec_distance
234	theoretical	PD	0.0312	0.1267	0.1579	21.17	NA	NA	NA	20.2054	Native_flora_phylogenetic_distance
234	theoretical	Phy	-0.0091	0.0514	0.0423	5.67	NA	NA	NA	3.33304	Floristic_phylogenetic_dissimilarity
234	theoretical	Geo	0.0023	0.0067	0.009	1.21	NA	NA	NA	2.43322	Geographical_distance
235	theoretical	HM	0.0148	0.0447	0.0595	10.29	NA	NA	NA	4.28712	Human_modification_distance
235	theoretical	ClimPC1	0.1058	0.1278	0.2336	40.38	NA	NA	NA	56.2087	PCTemp_distance
235	theoretical	ClimPC2	0.0417	0.0618	0.1035	17.89	NA	NA	NA	13.5324	PCPrec_distance
235	theoretical	PD	0.048	0.0942	0.1422	24.58	NA	NA	NA	20.2054	Native_flora_phylogenetic_distance
235	theoretical	Phy	-0.0061	0.0174	0.0113	1.95	NA	NA	NA	3.33304	Floristic_phylogenetic_dissimilarity
235	theoretical	Geo	0.0086	0.0198	0.0284	4.91	NA	NA	NA	2.43322	Geographical_distance
236	theoretical	HM	0.0076	0.0313	0.0389	4.98	NA	NA	NA	4.28712	Human_modification_distance
236	theoretical	ClimPC1	0.3266	0.1635	0.4901	62.71	NA	NA	NA	56.2087	PCTemp_distance
236	theoretical	ClimPC2	0.0519	0.0902	0.1421	18.18	NA	NA	NA	13.5324	PCPrec_distance
236	theoretical	PD	0.0254	0.051	0.0764	9.78	NA	NA	NA	20.2054	Native_flora_phylogenetic_distance
236	theoretical	Phy	0	0.0246	0.0246	3.15	NA	NA	NA	3.33304	Floristic_phylogenetic_dissimilarity
236	theoretical	Geo	0.0006	0.0088	0.0094	1.2	NA	NA	NA	2.43322	Geographical_distance
237	theoretical	HM	0.011	0.0103	0.0213	3.14	NA	NA	NA	4.28712	Human_modification_distance
237	theoretical	ClimPC1	0.3382	0.0854	0.4236	62.46	NA	NA	NA	56.2087	PCTemp_distance
237	theoretical	ClimPC2	0.0374	0.0302	0.0676	9.97	NA	NA	NA	13.5324	PCPrec_distance
237	theoretical	PD	0.0942	0.0477	0.1419	20.92	NA	NA	NA	20.2054	Native_flora_phylogenetic_distance
237	theoretical	Phy	0.0207	0.0001	0.0208	3.07	NA	NA	NA	3.33304	Floristic_phylogenetic_dissimilarity
237	theoretical	Geo	0.0015	0.0015	0.003	0.44	NA	NA	NA	2.43322	Geographical_distance
238	theoretical	HM	0.0046	0.0195	0.0241	3.28	NA	NA	NA	4.28712	Human_modification_distance
238	theoretical	ClimPC1	0.3434	0.128	0.4714	64.14	NA	NA	NA	56.2087	PCTemp_distance
238	theoretical	ClimPC2	0.0212	0.0605	0.0817	11.12	NA	NA	NA	13.5324	PCPrec_distance
238	theoretical	PD	0.0455	0.0849	0.1304	17.74	NA	NA	NA	20.2054	Native_flora_phylogenetic_distance
238	theoretical	Phy	0.0139	0.0047	0.0186	2.53	NA	NA	NA	3.33304	Floristic_phylogenetic_dissimilarity
238	theoretical	Geo	0	0.0088	0.0088	1.2	NA	NA	NA	2.43322	Geographical_distance
239	theoretical	HM	0.0005	0.0142	0.0147	1.92	NA	NA	NA	4.28712	Human_modification_distance
239	theoretical	ClimPC1	0.3164	0.1553	0.4717	61.75	NA	NA	NA	56.2087	PCTemp_distance
239	theoretical	ClimPC2	0.0336	0.0577	0.0913	11.95	NA	NA	NA	13.5324	PCPrec_distance
239	theoretical	PD	0.0233	0.0969	0.1202	15.74	NA	NA	NA	20.2054	Native_flora_phylogenetic_distance
239	theoretical	Phy	0.0057	0.0144	0.0201	2.63	NA	NA	NA	3.33304	Floristic_phylogenetic_dissimilarity
239	theoretical	Geo	-0.0004	0.0463	0.0459	6.01	NA	NA	NA	2.43322	Geographical_distance
240	theoretical	HM	-0.0004	0.0096	0.0092	1.21	NA	NA	NA	4.28712	Human_modification_distance
240	theoretical	ClimPC1	0.3566	0.15	0.5066	66.8	NA	NA	NA	56.2087	PCTemp_distance
240	theoretical	ClimPC2	0.0258	0.0406	0.0664	8.76	NA	NA	NA	13.5324	PCPrec_distance
240	theoretical	PD	0.0304	0.1036	0.134	17.67	NA	NA	NA	20.2054	Native_flora_phylogenetic_distance
240	theoretical	Phy	-0.0052	0.0422	0.037	4.88	NA	NA	NA	3.33304	Floristic_phylogenetic_dissimilarity
240	theoretical	Geo	0.0038	0.0014	0.0052	0.69	NA	NA	NA	2.43322	Geographical_distance
241	theoretical	HM	0.0164	0.023	0.0394	7.16	NA	NA	NA	4.28712	Human_modification_distance
241	theoretical	ClimPC1	0.1546	0.0998	0.2544	46.25	NA	NA	NA	56.2087	PCTemp_distance
241	theoretical	ClimPC2	0.029	0.0293	0.0583	10.6	NA	NA	NA	13.5324	PCPrec_distance
241	theoretical	PD	0.0621	0.0668	0.1289	23.44	NA	NA	NA	20.2054	Native_flora_phylogenetic_distance
241	theoretical	Phy	-0.0069	0.0676	0.0607	11.04	NA	NA	NA	3.33304	Floristic_phylogenetic_dissimilarity
241	theoretical	Geo	-0.0007	0.009	0.0083	1.51	NA	NA	NA	2.43322	Geographical_distance
242	theoretical	HM	0.0032	0.018	0.0212	2.85	NA	NA	NA	4.28712	Human_modification_distance
242	theoretical	ClimPC1	0.2119	0.1569	0.3688	49.62	NA	NA	NA	56.2087	PCTemp_distance
242	theoretical	ClimPC2	0.0606	0.104	0.1646	22.15	NA	NA	NA	13.5324	PCPrec_distance
242	theoretical	PD	0.066	0.11	0.176	23.68	NA	NA	NA	20.2054	Native_flora_phylogenetic_distance
242	theoretical	Phy	0.0038	0.003	0.0068	0.91	NA	NA	NA	3.33304	Floristic_phylogenetic_dissimilarity
242	theoretical	Geo	0.0018	0.004	0.0058	0.78	NA	NA	NA	2.43322	Geographical_distance
243	theoretical	HM	0.0073	0.035	0.0423	6.39	NA	NA	NA	4.28712	Human_modification_distance
243	theoretical	ClimPC1	0.1684	0.1437	0.3121	47.18	NA	NA	NA	56.2087	PCTemp_distance
243	theoretical	ClimPC2	0.0687	0.0854	0.1541	23.3	NA	NA	NA	13.5324	PCPrec_distance
243	theoretical	PD	0.0402	0.0737	0.1139	17.22	NA	NA	NA	20.2054	Native_flora_phylogenetic_distance
243	theoretical	Phy	-0.0063	0.0267	0.0204	3.08	NA	NA	NA	3.33304	Floristic_phylogenetic_dissimilarity
243	theoretical	Geo	0.0051	0.0136	0.0187	2.83	NA	NA	NA	2.43322	Geographical_distance
244	theoretical	HM	-0.002	0.0171	0.0151	2	NA	NA	NA	4.28712	Human_modification_distance
244	theoretical	ClimPC1	0.2284	0.1645	0.3929	52.16	NA	NA	NA	56.2087	PCTemp_distance
244	theoretical	ClimPC2	0.0288	0.0997	0.1285	17.06	NA	NA	NA	13.5324	PCPrec_distance
244	theoretical	PD	0.0496	0.1261	0.1757	23.33	NA	NA	NA	20.2054	Native_flora_phylogenetic_distance
244	theoretical	Phy	0.0092	0.0033	0.0125	1.66	NA	NA	NA	3.33304	Floristic_phylogenetic_dissimilarity
244	theoretical	Geo	0.0036	0.0249	0.0285	3.78	NA	NA	NA	2.43322	Geographical_distance
245	theoretical	HM	0.0015	0.0142	0.0157	2.2	NA	NA	NA	4.28712	Human_modification_distance
245	theoretical	ClimPC1	0.325	0.1275	0.4525	63.32	NA	NA	NA	56.2087	PCTemp_distance
245	theoretical	ClimPC2	0.0355	0.0598	0.0953	13.34	NA	NA	NA	13.5324	PCPrec_distance
245	theoretical	PD	0.0469	0.0661	0.113	15.81	NA	NA	NA	20.2054	Native_flora_phylogenetic_distance
245	theoretical	Phy	0.0095	0.0117	0.0212	2.97	NA	NA	NA	3.33304	Floristic_phylogenetic_dissimilarity
245	theoretical	Geo	0.0056	0.0113	0.0169	2.36	NA	NA	NA	2.43322	Geographical_distance
246	theoretical	HM	0.006	0.0316	0.0376	5.69	NA	NA	NA	4.28712	Human_modification_distance
246	theoretical	ClimPC1	0.1942	0.1249	0.3191	48.28	NA	NA	NA	56.2087	PCTemp_distance
246	theoretical	ClimPC2	0.0695	0.0872	0.1567	23.71	NA	NA	NA	13.5324	PCPrec_distance
246	theoretical	PD	0.034	0.0979	0.1319	19.95	NA	NA	NA	20.2054	Native_flora_phylogenetic_distance
246	theoretical	Phy	0.0041	0.0061	0.0102	1.54	NA	NA	NA	3.33304	Floristic_phylogenetic_dissimilarity
246	theoretical	Geo	0.0048	0.0007	0.0055	0.83	NA	NA	NA	2.43322	Geographical_distance
247	theoretical	HM	0.0036	0.0401	0.0437	6.59	NA	NA	NA	4.28712	Human_modification_distance
247	theoretical	ClimPC1	0.1349	0.1515	0.2864	43.16	NA	NA	NA	56.2087	PCTemp_distance
247	theoretical	ClimPC2	0.0618	0.1007	0.1625	24.49	NA	NA	NA	13.5324	PCPrec_distance
247	theoretical	PD	0.0421	0.092	0.1341	20.21	NA	NA	NA	20.2054	Native_flora_phylogenetic_distance
247	theoretical	Phy	-0.0137	0.0296	0.0159	2.4	NA	NA	NA	3.33304	Floristic_phylogenetic_dissimilarity
247	theoretical	Geo	0.0066	0.0144	0.021	3.16	NA	NA	NA	2.43322	Geographical_distance
248	theoretical	HM	0.0345	0.0227	0.0572	8.95	NA	NA	NA	4.28712	Human_modification_distance
248	theoretical	ClimPC1	0.2323	0.1284	0.3607	56.42	NA	NA	NA	56.2087	PCTemp_distance
248	theoretical	ClimPC2	0.0558	0.0626	0.1184	18.52	NA	NA	NA	13.5324	PCPrec_distance
248	theoretical	PD	0.0155	0.0657	0.0812	12.7	NA	NA	NA	20.2054	Native_flora_phylogenetic_distance
248	theoretical	Phy	-0.0141	0.0295	0.0154	2.41	NA	NA	NA	3.33304	Floristic_phylogenetic_dissimilarity
248	theoretical	Geo	0.0014	0.005	0.0064	1	NA	NA	NA	2.43322	Geographical_distance
249	theoretical	HM	0.0049	0.0304	0.0353	4.78	NA	NA	NA	4.28712	Human_modification_distance
249	theoretical	ClimPC1	0.1669	0.1874	0.3543	47.97	NA	NA	NA	56.2087	PCTemp_distance
249	theoretical	ClimPC2	0.0068	0.0624	0.0692	9.37	NA	NA	NA	13.5324	PCPrec_distance
249	theoretical	PD	0.0608	0.1663	0.2271	30.75	NA	NA	NA	20.2054	Native_flora_phylogenetic_distance
249	theoretical	Phy	-0.0066	0.0255	0.0189	2.56	NA	NA	NA	3.33304	Floristic_phylogenetic_dissimilarity
249	theoretical	Geo	0.0053	0.0285	0.0338	4.58	NA	NA	NA	2.43322	Geographical_distance
250	theoretical	HM	0.0009	0.0031	0.004	0.68	NA	NA	NA	4.28712	Human_modification_distance
250	theoretical	ClimPC1	0.262	0.1012	0.3632	61.58	NA	NA	NA	56.2087	PCTemp_distance
250	theoretical	ClimPC2	0.0249	0.0296	0.0545	9.24	NA	NA	NA	13.5324	PCPrec_distance
250	theoretical	PD	0.0438	0.0811	0.1249	21.18	NA	NA	NA	20.2054	Native_flora_phylogenetic_distance
250	theoretical	Phy	0.0208	0.0187	0.0395	6.7	NA	NA	NA	3.33304	Floristic_phylogenetic_dissimilarity
250	theoretical	Geo	0.0016	0.0021	0.0037	0.63	NA	NA	NA	2.43322	Geographical_distance
251	theoretical	HM	0.0104	0.0355	0.0459	6.53	NA	NA	NA	4.28712	Human_modification_distance
251	theoretical	ClimPC1	0.2563	0.1252	0.3815	54.31	NA	NA	NA	56.2087	PCTemp_distance
251	theoretical	ClimPC2	0.055	0.091	0.146	20.79	NA	NA	NA	13.5324	PCPrec_distance
251	theoretical	PD	0.0429	0.0673	0.1102	15.69	NA	NA	NA	20.2054	Native_flora_phylogenetic_distance
251	theoretical	Phy	0.0247	-0.0089	0.0158	2.25	NA	NA	NA	3.33304	Floristic_phylogenetic_dissimilarity
251	theoretical	Geo	0.0024	0.0006	0.003	0.43	NA	NA	NA	2.43322	Geographical_distance
252	theoretical	HM	0.012	0.0329	0.0449	7.94	NA	NA	NA	4.28712	Human_modification_distance
252	theoretical	ClimPC1	0.1702	0.0891	0.2593	45.84	NA	NA	NA	56.2087	PCTemp_distance
252	theoretical	ClimPC2	0.0345	0.0501	0.0846	14.95	NA	NA	NA	13.5324	PCPrec_distance
252	theoretical	PD	0.0703	0.0843	0.1546	27.33	NA	NA	NA	20.2054	Native_flora_phylogenetic_distance
252	theoretical	Phy	0.0144	0.0058	0.0202	3.57	NA	NA	NA	3.33304	Floristic_phylogenetic_dissimilarity
252	theoretical	Geo	0.0009	0.0012	0.0021	0.37	NA	NA	NA	2.43322	Geographical_distance
253	theoretical	HM	0.005	0.0382	0.0432	5.66	NA	NA	NA	4.28712	Human_modification_distance
253	theoretical	ClimPC1	0.2447	0.1942	0.4389	57.53	NA	NA	NA	56.2087	PCTemp_distance
253	theoretical	ClimPC2	0.0072	0.0448	0.052	6.82	NA	NA	NA	13.5324	PCPrec_distance
253	theoretical	PD	0.025	0.1236	0.1486	19.48	NA	NA	NA	20.2054	Native_flora_phylogenetic_distance
253	theoretical	Phy	-0.0038	0.06	0.0562	7.37	NA	NA	NA	3.33304	Floristic_phylogenetic_dissimilarity
253	theoretical	Geo	-0.0003	0.0243	0.024	3.15	NA	NA	NA	2.43322	Geographical_distance
254	theoretical	HM	0.0034	0.0497	0.0531	7.38	NA	NA	NA	4.28712	Human_modification_distance
254	theoretical	ClimPC1	0.1279	0.1834	0.3113	43.24	NA	NA	NA	56.2087	PCTemp_distance
254	theoretical	ClimPC2	0.0125	0.0636	0.0761	10.57	NA	NA	NA	13.5324	PCPrec_distance
254	theoretical	PD	0.0421	0.157	0.1991	27.66	NA	NA	NA	20.2054	Native_flora_phylogenetic_distance
254	theoretical	Phy	-0.0126	0.0655	0.0529	7.35	NA	NA	NA	3.33304	Floristic_phylogenetic_dissimilarity
254	theoretical	Geo	0	0.0274	0.0274	3.81	NA	NA	NA	2.43322	Geographical_distance
255	theoretical	HM	0.0054	0.0227	0.0281	3.88	NA	NA	NA	4.28712	Human_modification_distance
255	theoretical	ClimPC1	0.2831	0.1469	0.43	59.39	NA	NA	NA	56.2087	PCTemp_distance
255	theoretical	ClimPC2	0.0514	0.0398	0.0912	12.6	NA	NA	NA	13.5324	PCPrec_distance
255	theoretical	PD	0.0315	0.103	0.1345	18.58	NA	NA	NA	20.2054	Native_flora_phylogenetic_distance
255	theoretical	Phy	-0.0071	0.0344	0.0273	3.77	NA	NA	NA	3.33304	Floristic_phylogenetic_dissimilarity
255	theoretical	Geo	-0.0036	0.0165	0.0129	1.78	NA	NA	NA	2.43322	Geographical_distance
256	theoretical	HM	-0.0001	0.0095	0.0094	1.4	NA	NA	NA	4.28712	Human_modification_distance
256	theoretical	ClimPC1	0.2861	0.1287	0.4148	61.87	NA	NA	NA	56.2087	PCTemp_distance
256	theoretical	ClimPC2	0.0619	0.084	0.1459	21.76	NA	NA	NA	13.5324	PCPrec_distance
256	theoretical	PD	-0.0018	0.0706	0.0688	10.26	NA	NA	NA	20.2054	Native_flora_phylogenetic_distance
256	theoretical	Phy	0.0023	0.0235	0.0258	3.85	NA	NA	NA	3.33304	Floristic_phylogenetic_dissimilarity
256	theoretical	Geo	0.0025	0.0032	0.0057	0.85	NA	NA	NA	2.43322	Geographical_distance
257	theoretical	HM	0.0131	0.0315	0.0446	6.6	NA	NA	NA	4.28712	Human_modification_distance
257	theoretical	ClimPC1	0.2241	0.1432	0.3673	54.33	NA	NA	NA	56.2087	PCTemp_distance
257	theoretical	ClimPC2	0.0658	0.0552	0.121	17.9	NA	NA	NA	13.5324	PCPrec_distance
257	theoretical	PD	0.0264	0.0605	0.0869	12.85	NA	NA	NA	20.2054	Native_flora_phylogenetic_distance
257	theoretical	Phy	-0.0059	0.0555	0.0496	7.34	NA	NA	NA	3.33304	Floristic_phylogenetic_dissimilarity
257	theoretical	Geo	0.0015	0.0052	0.0067	0.99	NA	NA	NA	2.43322	Geographical_distance
258	theoretical	HM	0.0148	0.0262	0.041	7.25	NA	NA	NA	4.28712	Human_modification_distance
258	theoretical	ClimPC1	0.1917	0.1236	0.3153	55.76	NA	NA	NA	56.2087	PCTemp_distance
258	theoretical	ClimPC2	0.044	0.0583	0.1023	18.09	NA	NA	NA	13.5324	PCPrec_distance
258	theoretical	PD	0.0353	0.0423	0.0776	13.72	NA	NA	NA	20.2054	Native_flora_phylogenetic_distance
258	theoretical	Phy	-0.0079	0.0192	0.0113	2	NA	NA	NA	3.33304	Floristic_phylogenetic_dissimilarity
258	theoretical	Geo	0.0068	0.0112	0.018	3.18	NA	NA	NA	2.43322	Geographical_distance
259	theoretical	HM	0.0109	0.0323	0.0432	5.87	NA	NA	NA	4.28712	Human_modification_distance
259	theoretical	ClimPC1	0.2262	0.1996	0.4258	57.85	NA	NA	NA	56.2087	PCTemp_distance
259	theoretical	ClimPC2	0.0166	0.0365	0.0531	7.21	NA	NA	NA	13.5324	PCPrec_distance
259	theoretical	PD	0.0372	0.137	0.1742	23.67	NA	NA	NA	20.2054	Native_flora_phylogenetic_distance
259	theoretical	Phy	-0.0133	0.0385	0.0252	3.42	NA	NA	NA	3.33304	Floristic_phylogenetic_dissimilarity
259	theoretical	Geo	0.0013	0.0133	0.0146	1.98	NA	NA	NA	2.43322	Geographical_distance
260	theoretical	HM	0.0074	0.0229	0.0303	4.68	NA	NA	NA	4.28712	Human_modification_distance
260	theoretical	ClimPC1	0.2193	0.1525	0.3718	57.39	NA	NA	NA	56.2087	PCTemp_distance
260	theoretical	ClimPC2	0.0093	0.039	0.0483	7.45	NA	NA	NA	13.5324	PCPrec_distance
260	theoretical	PD	0.0369	0.1327	0.1696	26.18	NA	NA	NA	20.2054	Native_flora_phylogenetic_distance
260	theoretical	Phy	-0.0032	0.0121	0.0089	1.37	NA	NA	NA	3.33304	Floristic_phylogenetic_dissimilarity
260	theoretical	Geo	0.0089	0.0101	0.019	2.93	NA	NA	NA	2.43322	Geographical_distance
261	theoretical	HM	0.0119	0.0274	0.0393	5.27	NA	NA	NA	4.28712	Human_modification_distance
261	theoretical	ClimPC1	0.2817	0.1696	0.4513	60.49	NA	NA	NA	56.2087	PCTemp_distance
261	theoretical	ClimPC2	0.0162	0.0668	0.083	11.12	NA	NA	NA	13.5324	PCPrec_distance
261	theoretical	PD	0.0214	0.1104	0.1318	17.67	NA	NA	NA	20.2054	Native_flora_phylogenetic_distance
261	theoretical	Phy	-0.0076	0.0349	0.0273	3.66	NA	NA	NA	3.33304	Floristic_phylogenetic_dissimilarity
261	theoretical	Geo	0.009	0.0044	0.0134	1.8	NA	NA	NA	2.43322	Geographical_distance
262	theoretical	HM	-0.0026	0.0415	0.0389	5.35	NA	NA	NA	4.28712	Human_modification_distance
262	theoretical	ClimPC1	0.2266	0.1537	0.3803	52.3	NA	NA	NA	56.2087	PCTemp_distance
262	theoretical	ClimPC2	0.0515	0.1124	0.1639	22.54	NA	NA	NA	13.5324	PCPrec_distance
262	theoretical	PD	0.0363	0.0865	0.1228	16.89	NA	NA	NA	20.2054	Native_flora_phylogenetic_distance
262	theoretical	Phy	0.0036	0.0084	0.012	1.65	NA	NA	NA	3.33304	Floristic_phylogenetic_dissimilarity
262	theoretical	Geo	0.0014	0.0079	0.0093	1.28	NA	NA	NA	2.43322	Geographical_distance
263	theoretical	HM	0.0089	0.0227	0.0316	5.04	NA	NA	NA	4.28712	Human_modification_distance
263	theoretical	ClimPC1	0.2053	0.1233	0.3286	52.4	NA	NA	NA	56.2087	PCTemp_distance
263	theoretical	ClimPC2	0.0148	0.0282	0.043	6.86	NA	NA	NA	13.5324	PCPrec_distance
263	theoretical	PD	0.0815	0.1058	0.1873	29.87	NA	NA	NA	20.2054	Native_flora_phylogenetic_distance
263	theoretical	Phy	0.0013	0.0279	0.0292	4.66	NA	NA	NA	3.33304	Floristic_phylogenetic_dissimilarity
263	theoretical	Geo	0.0015	0.0059	0.0074	1.18	NA	NA	NA	2.43322	Geographical_distance
264	theoretical	HM	-0.0031	0.0353	0.0322	4.33	NA	NA	NA	4.28712	Human_modification_distance
264	theoretical	ClimPC1	0.2666	0.1703	0.4369	58.72	NA	NA	NA	56.2087	PCTemp_distance
264	theoretical	ClimPC2	0.0272	0.0321	0.0593	7.97	NA	NA	NA	13.5324	PCPrec_distance
264	theoretical	PD	0.0307	0.113	0.1437	19.31	NA	NA	NA	20.2054	Native_flora_phylogenetic_distance
264	theoretical	Phy	-0.019	0.0785	0.0595	8	NA	NA	NA	3.33304	Floristic_phylogenetic_dissimilarity
264	theoretical	Geo	-0.0024	0.0148	0.0124	1.67	NA	NA	NA	2.43322	Geographical_distance
265	theoretical	HM	0.0082	0.0278	0.036	4.7	NA	NA	NA	4.28712	Human_modification_distance
265	theoretical	ClimPC1	0.1765	0.1994	0.3759	49.05	NA	NA	NA	56.2087	PCTemp_distance
265	theoretical	ClimPC2	0.0021	0.0778	0.0799	10.43	NA	NA	NA	13.5324	PCPrec_distance
265	theoretical	PD	0.0653	0.19	0.2553	33.32	NA	NA	NA	20.2054	Native_flora_phylogenetic_distance
265	theoretical	Phy	0.0074	0.0064	0.0138	1.8	NA	NA	NA	3.33304	Floristic_phylogenetic_dissimilarity
265	theoretical	Geo	0.0023	0.0031	0.0054	0.7	NA	NA	NA	2.43322	Geographical_distance
266	theoretical	HM	0.0109	0.0259	0.0368	5.06	NA	NA	NA	4.28712	Human_modification_distance
266	theoretical	ClimPC1	0.3216	0.0988	0.4204	57.78	NA	NA	NA	56.2087	PCTemp_distance
266	theoretical	ClimPC2	0.029	0.0584	0.0874	12.01	NA	NA	NA	13.5324	PCPrec_distance
266	theoretical	PD	0.0557	0.0505	0.1062	14.6	NA	NA	NA	20.2054	Native_flora_phylogenetic_distance
266	theoretical	Phy	0.0237	-0.003	0.0207	2.84	NA	NA	NA	3.33304	Floristic_phylogenetic_dissimilarity
266	theoretical	Geo	0.0418	0.0143	0.0561	7.71	NA	NA	NA	2.43322	Geographical_distance
267	theoretical	HM	-0.0009	0.0105	0.0096	1.17	NA	NA	NA	4.28712	Human_modification_distance
267	theoretical	ClimPC1	0.3006	0.1958	0.4964	60.28	NA	NA	NA	56.2087	PCTemp_distance
267	theoretical	ClimPC2	0.0312	0.0645	0.0957	11.62	NA	NA	NA	13.5324	PCPrec_distance
267	theoretical	PD	0.0277	0.1481	0.1758	21.35	NA	NA	NA	20.2054	Native_flora_phylogenetic_distance
267	theoretical	Phy	-0.0005	0.0291	0.0286	3.47	NA	NA	NA	3.33304	Floristic_phylogenetic_dissimilarity
267	theoretical	Geo	0.0026	0.0148	0.0174	2.11	NA	NA	NA	2.43322	Geographical_distance
268	theoretical	HM	0.0229	0.0734	0.0963	12.95	NA	NA	NA	4.28712	Human_modification_distance
268	theoretical	ClimPC1	0.2696	0.1526	0.4222	56.77	NA	NA	NA	56.2087	PCTemp_distance
268	theoretical	ClimPC2	0.0112	0.0612	0.0724	9.74	NA	NA	NA	13.5324	PCPrec_distance
268	theoretical	PD	0.0357	0.0629	0.0986	13.26	NA	NA	NA	20.2054	Native_flora_phylogenetic_distance
268	theoretical	Phy	0.0057	0.0282	0.0339	4.56	NA	NA	NA	3.33304	Floristic_phylogenetic_dissimilarity
268	theoretical	Geo	-0.0002	0.0205	0.0203	2.73	NA	NA	NA	2.43322	Geographical_distance
269	theoretical	HM	-0.0024	0.0127	0.0103	1.67	NA	NA	NA	4.28712	Human_modification_distance
269	theoretical	ClimPC1	0.1988	0.1281	0.3269	52.99	NA	NA	NA	56.2087	PCTemp_distance
269	theoretical	ClimPC2	0.0195	0.0197	0.0392	6.35	NA	NA	NA	13.5324	PCPrec_distance
269	theoretical	PD	0.0742	0.0967	0.1709	27.7	NA	NA	NA	20.2054	Native_flora_phylogenetic_distance
269	theoretical	Phy	-0.0027	0.0396	0.0369	5.98	NA	NA	NA	3.33304	Floristic_phylogenetic_dissimilarity
269	theoretical	Geo	0.0129	0.0198	0.0327	5.3	NA	NA	NA	2.43322	Geographical_distance
270	theoretical	HM	0.0191	0.0137	0.0328	5.69	NA	NA	NA	4.28712	Human_modification_distance
270	theoretical	ClimPC1	0.1657	0.1265	0.2922	50.67	NA	NA	NA	56.2087	PCTemp_distance
270	theoretical	ClimPC2	0.0386	0.0249	0.0635	11.01	NA	NA	NA	13.5324	PCPrec_distance
270	theoretical	PD	0.0201	0.0494	0.0695	12.05	NA	NA	NA	20.2054	Native_flora_phylogenetic_distance
270	theoretical	Phy	-0.0071	0.0734	0.0663	11.5	NA	NA	NA	3.33304	Floristic_phylogenetic_dissimilarity
270	theoretical	Geo	0.0081	0.0443	0.0524	9.09	NA	NA	NA	2.43322	Geographical_distance
271	theoretical	HM	-0.0003	0.0201	0.0198	2.53	NA	NA	NA	4.28712	Human_modification_distance
271	theoretical	ClimPC1	0.1673	0.1987	0.366	46.77	NA	NA	NA	56.2087	PCTemp_distance
271	theoretical	ClimPC2	0.0549	0.1564	0.2113	27	NA	NA	NA	13.5324	PCPrec_distance
271	theoretical	PD	0.0211	0.1169	0.138	17.64	NA	NA	NA	20.2054	Native_flora_phylogenetic_distance
271	theoretical	Phy	-0.0008	0.0363	0.0355	4.54	NA	NA	NA	3.33304	Floristic_phylogenetic_dissimilarity
271	theoretical	Geo	0.0089	0.003	0.0119	1.52	NA	NA	NA	2.43322	Geographical_distance
272	theoretical	HM	0.0022	0.0375	0.0397	6.07	NA	NA	NA	4.28712	Human_modification_distance
272	theoretical	ClimPC1	0.2064	0.1161	0.3225	49.31	NA	NA	NA	56.2087	PCTemp_distance
272	theoretical	ClimPC2	0.0251	0.0562	0.0813	12.43	NA	NA	NA	13.5324	PCPrec_distance
272	theoretical	PD	0.0512	0.114	0.1652	25.26	NA	NA	NA	20.2054	Native_flora_phylogenetic_distance
272	theoretical	Phy	0.0152	0.0031	0.0183	2.8	NA	NA	NA	3.33304	Floristic_phylogenetic_dissimilarity
272	theoretical	Geo	0.0211	0.0059	0.027	4.13	NA	NA	NA	2.43322	Geographical_distance
273	theoretical	HM	0.0222	0.0271	0.0493	8.02	NA	NA	NA	4.28712	Human_modification_distance
273	theoretical	ClimPC1	0.1952	0.1036	0.2988	48.63	NA	NA	NA	56.2087	PCTemp_distance
273	theoretical	ClimPC2	0.0222	0.0436	0.0658	10.71	NA	NA	NA	13.5324	PCPrec_distance
273	theoretical	PD	0.0873	0.0991	0.1864	30.34	NA	NA	NA	20.2054	Native_flora_phylogenetic_distance
273	theoretical	Phy	0.02	-0.009	0.011	1.79	NA	NA	NA	3.33304	Floristic_phylogenetic_dissimilarity
273	theoretical	Geo	0.0053	-0.0022	0.0031	0.5	NA	NA	NA	2.43322	Geographical_distance
274	theoretical	HM	0.0059	0.0197	0.0256	3.92	NA	NA	NA	4.28712	Human_modification_distance
274	theoretical	ClimPC1	0.2395	0.1393	0.3788	58.07	NA	NA	NA	56.2087	PCTemp_distance
274	theoretical	ClimPC2	0.0293	0.038	0.0673	10.32	NA	NA	NA	13.5324	PCPrec_distance
274	theoretical	PD	0.0628	0.09	0.1528	23.42	NA	NA	NA	20.2054	Native_flora_phylogenetic_distance
274	theoretical	Phy	-0.0092	0.0313	0.0221	3.39	NA	NA	NA	3.33304	Floristic_phylogenetic_dissimilarity
274	theoretical	Geo	0.0011	0.0046	0.0057	0.87	NA	NA	NA	2.43322	Geographical_distance
275	theoretical	HM	0.0193	0.0276	0.0469	6.81	NA	NA	NA	4.28712	Human_modification_distance
275	theoretical	ClimPC1	0.219	0.1066	0.3256	47.27	NA	NA	NA	56.2087	PCTemp_distance
275	theoretical	ClimPC2	0.0591	0.0556	0.1147	16.65	NA	NA	NA	13.5324	PCPrec_distance
275	theoretical	PD	0.0939	0.082	0.1759	25.54	NA	NA	NA	20.2054	Native_flora_phylogenetic_distance
275	theoretical	Phy	0.009	-0.0004	0.0086	1.25	NA	NA	NA	3.33304	Floristic_phylogenetic_dissimilarity
275	theoretical	Geo	0.0154	0.0017	0.0171	2.48	NA	NA	NA	2.43322	Geographical_distance
276	theoretical	HM	0.0002	0.0074	0.0076	1.32	NA	NA	NA	4.28712	Human_modification_distance
276	theoretical	ClimPC1	0.2106	0.1219	0.3325	57.9	NA	NA	NA	56.2087	PCTemp_distance
276	theoretical	ClimPC2	0.0361	0.042	0.0781	13.6	NA	NA	NA	13.5324	PCPrec_distance
276	theoretical	PD	0.0416	0.0923	0.1339	23.32	NA	NA	NA	20.2054	Native_flora_phylogenetic_distance
276	theoretical	Phy	-0.006	0.0233	0.0173	3.01	NA	NA	NA	3.33304	Floristic_phylogenetic_dissimilarity
276	theoretical	Geo	-0.0008	0.0057	0.0049	0.85	NA	NA	NA	2.43322	Geographical_distance
277	theoretical	HM	0.0074	0.0077	0.0151	2.53	NA	NA	NA	4.28712	Human_modification_distance
277	theoretical	ClimPC1	0.2622	0.1162	0.3784	63.5	NA	NA	NA	56.2087	PCTemp_distance
277	theoretical	ClimPC2	0.0426	0.0242	0.0668	11.21	NA	NA	NA	13.5324	PCPrec_distance
277	theoretical	PD	0.0238	0.0558	0.0796	13.36	NA	NA	NA	20.2054	Native_flora_phylogenetic_distance
277	theoretical	Phy	0.0008	0.0458	0.0466	7.82	NA	NA	NA	3.33304	Floristic_phylogenetic_dissimilarity
277	theoretical	Geo	-0.0005	0.0099	0.0094	1.58	NA	NA	NA	2.43322	Geographical_distance
278	theoretical	HM	0.0144	0.0257	0.0401	5.57	NA	NA	NA	4.28712	Human_modification_distance
278	theoretical	ClimPC1	0.254	0.1496	0.4036	56.09	NA	NA	NA	56.2087	PCTemp_distance
278	theoretical	ClimPC2	0.019	0.0475	0.0665	9.24	NA	NA	NA	13.5324	PCPrec_distance
278	theoretical	PD	0.0609	0.1136	0.1745	24.25	NA	NA	NA	20.2054	Native_flora_phylogenetic_distance
278	theoretical	Phy	0.0033	0.0092	0.0125	1.74	NA	NA	NA	3.33304	Floristic_phylogenetic_dissimilarity
278	theoretical	Geo	0.0042	0.0182	0.0224	3.11	NA	NA	NA	2.43322	Geographical_distance
279	theoretical	HM	0.0014	0.0133	0.0147	2.1	NA	NA	NA	4.28712	Human_modification_distance
279	theoretical	ClimPC1	0.3285	0.1293	0.4578	65.53	NA	NA	NA	56.2087	PCTemp_distance
279	theoretical	ClimPC2	0.0329	0.0529	0.0858	12.28	NA	NA	NA	13.5324	PCPrec_distance
279	theoretical	PD	0.0196	0.0981	0.1177	16.85	NA	NA	NA	20.2054	Native_flora_phylogenetic_distance
279	theoretical	Phy	-0.0014	0.0112	0.0098	1.4	NA	NA	NA	3.33304	Floristic_phylogenetic_dissimilarity
279	theoretical	Geo	0.0144	-0.0016	0.0128	1.83	NA	NA	NA	2.43322	Geographical_distance
280	theoretical	HM	0.0038	0.0269	0.0307	3.91	NA	NA	NA	4.28712	Human_modification_distance
280	theoretical	ClimPC1	0.3769	0.1458	0.5227	66.51	NA	NA	NA	56.2087	PCTemp_distance
280	theoretical	ClimPC2	0.0183	0.0223	0.0406	5.17	NA	NA	NA	13.5324	PCPrec_distance
280	theoretical	PD	0.0484	0.0828	0.1312	16.69	NA	NA	NA	20.2054	Native_flora_phylogenetic_distance
280	theoretical	Phy	0.0016	0.0357	0.0373	4.75	NA	NA	NA	3.33304	Floristic_phylogenetic_dissimilarity
280	theoretical	Geo	0.0073	0.0161	0.0234	2.98	NA	NA	NA	2.43322	Geographical_distance
281	theoretical	HM	-0.0006	0.0159	0.0153	2.29	NA	NA	NA	4.28712	Human_modification_distance
281	theoretical	ClimPC1	0.3138	0.1189	0.4327	64.79	NA	NA	NA	56.2087	PCTemp_distance
281	theoretical	ClimPC2	0.0515	0.0709	0.1224	18.33	NA	NA	NA	13.5324	PCPrec_distance
281	theoretical	PD	0.0107	0.065	0.0757	11.34	NA	NA	NA	20.2054	Native_flora_phylogenetic_distance
281	theoretical	Phy	-0.0046	0.0123	0.0077	1.15	NA	NA	NA	3.33304	Floristic_phylogenetic_dissimilarity
281	theoretical	Geo	0.004	0.01	0.014	2.1	NA	NA	NA	2.43322	Geographical_distance
282	theoretical	HM	-0.0024	0.0088	0.0064	0.98	NA	NA	NA	4.28712	Human_modification_distance
282	theoretical	ClimPC1	0.2162	0.1509	0.3671	56.11	NA	NA	NA	56.2087	PCTemp_distance
282	theoretical	ClimPC2	0.0437	0.0549	0.0986	15.07	NA	NA	NA	13.5324	PCPrec_distance
282	theoretical	PD	0.0353	0.1251	0.1604	24.51	NA	NA	NA	20.2054	Native_flora_phylogenetic_distance
282	theoretical	Phy	-0.0031	0.0186	0.0155	2.37	NA	NA	NA	3.33304	Floristic_phylogenetic_dissimilarity
282	theoretical	Geo	-0.0021	0.0084	0.0063	0.96	NA	NA	NA	2.43322	Geographical_distance
283	theoretical	HM	0.0095	0.0418	0.0513	7.03	NA	NA	NA	4.28712	Human_modification_distance
283	theoretical	ClimPC1	0.226	0.1651	0.3911	53.56	NA	NA	NA	56.2087	PCTemp_distance
283	theoretical	ClimPC2	0.0104	0.0659	0.0763	10.45	NA	NA	NA	13.5324	PCPrec_distance
283	theoretical	PD	0.0363	0.1193	0.1556	21.31	NA	NA	NA	20.2054	Native_flora_phylogenetic_distance
283	theoretical	Phy	-0.0045	0.044	0.0395	5.41	NA	NA	NA	3.33304	Floristic_phylogenetic_dissimilarity
283	theoretical	Geo	0.0095	0.0069	0.0164	2.25	NA	NA	NA	2.43322	Geographical_distance
284	theoretical	HM	0.0043	0.012	0.0163	2.49	NA	NA	NA	4.28712	Human_modification_distance
284	theoretical	ClimPC1	0.3051	0.1203	0.4254	65.07	NA	NA	NA	56.2087	PCTemp_distance
284	theoretical	ClimPC2	0.0411	0.0252	0.0663	10.14	NA	NA	NA	13.5324	PCPrec_distance
284	theoretical	PD	0.0403	0.0829	0.1232	18.84	NA	NA	NA	20.2054	Native_flora_phylogenetic_distance
284	theoretical	Phy	-0.0027	0.021	0.0183	2.8	NA	NA	NA	3.33304	Floristic_phylogenetic_dissimilarity
284	theoretical	Geo	-0.002	0.0063	0.0043	0.66	NA	NA	NA	2.43322	Geographical_distance
285	theoretical	HM	0.0011	0.0145	0.0156	2.14	NA	NA	NA	4.28712	Human_modification_distance
285	theoretical	ClimPC1	0.2202	0.1734	0.3936	54.11	NA	NA	NA	56.2087	PCTemp_distance
285	theoretical	ClimPC2	0.0481	0.0934	0.1415	19.45	NA	NA	NA	13.5324	PCPrec_distance
285	theoretical	PD	0.0232	0.1171	0.1403	19.29	NA	NA	NA	20.2054	Native_flora_phylogenetic_distance
285	theoretical	Phy	-0.0052	0.0337	0.0285	3.92	NA	NA	NA	3.33304	Floristic_phylogenetic_dissimilarity
285	theoretical	Geo	0.0002	0.0077	0.0079	1.09	NA	NA	NA	2.43322	Geographical_distance
286	theoretical	HM	0.0091	0.0043	0.0134	2.25	NA	NA	NA	4.28712	Human_modification_distance
286	theoretical	ClimPC1	0.1324	0.1118	0.2442	40.94	NA	NA	NA	56.2087	PCTemp_distance
286	theoretical	ClimPC2	0.0501	0.0359	0.086	14.42	NA	NA	NA	13.5324	PCPrec_distance
286	theoretical	PD	0.1063	0.0968	0.2031	34.05	NA	NA	NA	20.2054	Native_flora_phylogenetic_distance
286	theoretical	Phy	-0.0089	0.046	0.0371	6.22	NA	NA	NA	3.33304	Floristic_phylogenetic_dissimilarity
286	theoretical	Geo	-0.0004	0.0131	0.0127	2.13	NA	NA	NA	2.43322	Geographical_distance
287	theoretical	HM	0.0076	0.0239	0.0315	4.98	NA	NA	NA	4.28712	Human_modification_distance
287	theoretical	ClimPC1	0.2101	0.1206	0.3307	52.31	NA	NA	NA	56.2087	PCTemp_distance
287	theoretical	ClimPC2	0.0207	0.0496	0.0703	11.12	NA	NA	NA	13.5324	PCPrec_distance
287	theoretical	PD	0.0496	0.0737	0.1233	19.5	NA	NA	NA	20.2054	Native_flora_phylogenetic_distance
287	theoretical	Phy	0.0035	0.0357	0.0392	6.2	NA	NA	NA	3.33304	Floristic_phylogenetic_dissimilarity
287	theoretical	Geo	0.0117	0.0255	0.0372	5.88	NA	NA	NA	2.43322	Geographical_distance
288	theoretical	HM	0.0006	0.0163	0.0169	2.19	NA	NA	NA	4.28712	Human_modification_distance
288	theoretical	ClimPC1	0.4149	0.1403	0.5552	71.81	NA	NA	NA	56.2087	PCTemp_distance
288	theoretical	ClimPC2	0.0195	0.0849	0.1044	13.5	NA	NA	NA	13.5324	PCPrec_distance
288	theoretical	PD	0.022	0.0379	0.0599	7.75	NA	NA	NA	20.2054	Native_flora_phylogenetic_distance
288	theoretical	Phy	0.0062	0.009	0.0152	1.97	NA	NA	NA	3.33304	Floristic_phylogenetic_dissimilarity
288	theoretical	Geo	0.0109	0.0106	0.0215	2.78	NA	NA	NA	2.43322	Geographical_distance
289	theoretical	HM	0.0258	0.0685	0.0943	13.2	NA	NA	NA	4.28712	Human_modification_distance
289	theoretical	ClimPC1	0.2308	0.137	0.3678	51.48	NA	NA	NA	56.2087	PCTemp_distance
289	theoretical	ClimPC2	0.0604	0.078	0.1384	19.37	NA	NA	NA	13.5324	PCPrec_distance
289	theoretical	PD	0.0346	0.0558	0.0904	12.65	NA	NA	NA	20.2054	Native_flora_phylogenetic_distance
289	theoretical	Phy	-0.0054	0.0148	0.0094	1.32	NA	NA	NA	3.33304	Floristic_phylogenetic_dissimilarity
289	theoretical	Geo	0.0127	0.0015	0.0142	1.99	NA	NA	NA	2.43322	Geographical_distance
290	theoretical	HM	0.0023	0.0207	0.023	3.31	NA	NA	NA	4.28712	Human_modification_distance
290	theoretical	ClimPC1	0.2734	0.1224	0.3958	56.89	NA	NA	NA	56.2087	PCTemp_distance
290	theoretical	ClimPC2	0.0938	0.0445	0.1383	19.88	NA	NA	NA	13.5324	PCPrec_distance
290	theoretical	PD	0.0307	0.0832	0.1139	16.37	NA	NA	NA	20.2054	Native_flora_phylogenetic_distance
290	theoretical	Phy	0.002	0.0184	0.0204	2.93	NA	NA	NA	3.33304	Floristic_phylogenetic_dissimilarity
290	theoretical	Geo	0.0074	-0.0031	0.0043	0.62	NA	NA	NA	2.43322	Geographical_distance
291	theoretical	HM	0.0233	0.0285	0.0518	8.06	NA	NA	NA	4.28712	Human_modification_distance
291	theoretical	ClimPC1	0.2669	0.1088	0.3757	58.44	NA	NA	NA	56.2087	PCTemp_distance
291	theoretical	ClimPC2	0.0293	0.0324	0.0617	9.6	NA	NA	NA	13.5324	PCPrec_distance
291	theoretical	PD	0.0553	0.0684	0.1237	19.24	NA	NA	NA	20.2054	Native_flora_phylogenetic_distance
291	theoretical	Phy	0.0033	0.0071	0.0104	1.62	NA	NA	NA	3.33304	Floristic_phylogenetic_dissimilarity
291	theoretical	Geo	0.0062	0.0134	0.0196	3.05	NA	NA	NA	2.43322	Geographical_distance
292	theoretical	HM	0.0033	0.0273	0.0306	4.18	NA	NA	NA	4.28712	Human_modification_distance
292	theoretical	ClimPC1	0.2154	0.1799	0.3953	53.99	NA	NA	NA	56.2087	PCTemp_distance
292	theoretical	ClimPC2	0.0206	0.0909	0.1115	15.23	NA	NA	NA	13.5324	PCPrec_distance
292	theoretical	PD	0.0352	0.1433	0.1785	24.38	NA	NA	NA	20.2054	Native_flora_phylogenetic_distance
292	theoretical	Phy	0.0034	0.0067	0.0101	1.38	NA	NA	NA	3.33304	Floristic_phylogenetic_dissimilarity
292	theoretical	Geo	-0.0021	0.0083	0.0062	0.85	NA	NA	NA	2.43322	Geographical_distance
293	theoretical	HM	0.0015	0.0319	0.0334	4.39	NA	NA	NA	4.28712	Human_modification_distance
293	theoretical	ClimPC1	0.3241	0.1417	0.4658	61.17	NA	NA	NA	56.2087	PCTemp_distance
293	theoretical	ClimPC2	0.0374	0.1097	0.1471	19.32	NA	NA	NA	13.5324	PCPrec_distance
293	theoretical	PD	0.0356	0.0699	0.1055	13.85	NA	NA	NA	20.2054	Native_flora_phylogenetic_distance
293	theoretical	Phy	0.013	-0.0051	0.0079	1.04	NA	NA	NA	3.33304	Floristic_phylogenetic_dissimilarity
293	theoretical	Geo	0.0013	0.0005	0.0018	0.24	NA	NA	NA	2.43322	Geographical_distance
294	theoretical	HM	-0.0025	0.0316	0.0291	4.63	NA	NA	NA	4.28712	Human_modification_distance
294	theoretical	ClimPC1	0.2802	0.0886	0.3688	58.63	NA	NA	NA	56.2087	PCTemp_distance
294	theoretical	ClimPC2	0.0475	0.0378	0.0853	13.56	NA	NA	NA	13.5324	PCPrec_distance
294	theoretical	PD	0.0441	0.0616	0.1057	16.8	NA	NA	NA	20.2054	Native_flora_phylogenetic_distance
294	theoretical	Phy	0.0038	0.0088	0.0126	2	NA	NA	NA	3.33304	Floristic_phylogenetic_dissimilarity
294	theoretical	Geo	0.0227	0.0048	0.0275	4.37	NA	NA	NA	2.43322	Geographical_distance
295	theoretical	HM	-0.0005	0.0287	0.0282	3.91	NA	NA	NA	4.28712	Human_modification_distance
295	theoretical	ClimPC1	0.2195	0.166	0.3855	53.43	NA	NA	NA	56.2087	PCTemp_distance
295	theoretical	ClimPC2	0.0242	0.0304	0.0546	7.57	NA	NA	NA	13.5324	PCPrec_distance
295	theoretical	PD	0.0178	0.1039	0.1217	16.87	NA	NA	NA	20.2054	Native_flora_phylogenetic_distance
295	theoretical	Phy	0.0011	0.0864	0.0875	12.13	NA	NA	NA	3.33304	Floristic_phylogenetic_dissimilarity
295	theoretical	Geo	0.0027	0.0413	0.044	6.1	NA	NA	NA	2.43322	Geographical_distance
296	theoretical	HM	0.0028	0.021	0.0238	3.26	NA	NA	NA	4.28712	Human_modification_distance
296	theoretical	ClimPC1	0.2527	0.1543	0.407	55.81	NA	NA	NA	56.2087	PCTemp_distance
296	theoretical	ClimPC2	0.052	0.0646	0.1166	15.99	NA	NA	NA	13.5324	PCPrec_distance
296	theoretical	PD	0.0504	0.0786	0.129	17.69	NA	NA	NA	20.2054	Native_flora_phylogenetic_distance
296	theoretical	Phy	-0.009	0.0369	0.0279	3.83	NA	NA	NA	3.33304	Floristic_phylogenetic_dissimilarity
296	theoretical	Geo	0.0012	0.0238	0.025	3.43	NA	NA	NA	2.43322	Geographical_distance
297	theoretical	HM	0.0305	0.0284	0.0589	9.32	NA	NA	NA	4.28712	Human_modification_distance
297	theoretical	ClimPC1	0.1929	0.1092	0.3021	47.79	NA	NA	NA	56.2087	PCTemp_distance
297	theoretical	ClimPC2	0.044	0.049	0.093	14.71	NA	NA	NA	13.5324	PCPrec_distance
297	theoretical	PD	0.0927	0.0555	0.1482	23.45	NA	NA	NA	20.2054	Native_flora_phylogenetic_distance
297	theoretical	Phy	-0.0046	0.0169	0.0123	1.95	NA	NA	NA	3.33304	Floristic_phylogenetic_dissimilarity
297	theoretical	Geo	0.0051	0.0125	0.0176	2.78	NA	NA	NA	2.43322	Geographical_distance
298	theoretical	HM	0.0116	0.0226	0.0342	4.92	NA	NA	NA	4.28712	Human_modification_distance
298	theoretical	ClimPC1	0.1896	0.1849	0.3745	53.85	NA	NA	NA	56.2087	PCTemp_distance
298	theoretical	ClimPC2	0.0152	0.0302	0.0454	6.53	NA	NA	NA	13.5324	PCPrec_distance
298	theoretical	PD	0.0931	0.1265	0.2196	31.57	NA	NA	NA	20.2054	Native_flora_phylogenetic_distance
298	theoretical	Phy	-0.0102	0.0277	0.0175	2.52	NA	NA	NA	3.33304	Floristic_phylogenetic_dissimilarity
298	theoretical	Geo	-0.0028	0.0071	0.0043	0.62	NA	NA	NA	2.43322	Geographical_distance
299	theoretical	HM	0	0.0112	0.0112	1.92	NA	NA	NA	4.28712	Human_modification_distance
299	theoretical	ClimPC1	0.275	0.0692	0.3442	59.12	NA	NA	NA	56.2087	PCTemp_distance
299	theoretical	ClimPC2	0.0995	0.034	0.1335	22.93	NA	NA	NA	13.5324	PCPrec_distance
299	theoretical	PD	0.0535	0.0153	0.0688	11.82	NA	NA	NA	20.2054	Native_flora_phylogenetic_distance
299	theoretical	Phy	-0.0011	0.0165	0.0154	2.65	NA	NA	NA	3.33304	Floristic_phylogenetic_dissimilarity
299	theoretical	Geo	0.0078	0.0013	0.0091	1.56	NA	NA	NA	2.43322	Geographical_distance
300	theoretical	HM	0.002	0.0247	0.0267	3.38	NA	NA	NA	4.28712	Human_modification_distance
300	theoretical	ClimPC1	0.2611	0.1868	0.4479	56.66	NA	NA	NA	56.2087	PCTemp_distance
300	theoretical	ClimPC2	0.0352	0.0928	0.128	16.19	NA	NA	NA	13.5324	PCPrec_distance
300	theoretical	PD	0.0312	0.14	0.1712	21.66	NA	NA	NA	20.2054	Native_flora_phylogenetic_distance
300	theoretical	Phy	0.0038	0.0066	0.0104	1.32	NA	NA	NA	3.33304	Floristic_phylogenetic_dissimilarity
300	theoretical	Geo	-0.0001	0.0064	0.0063	0.8	NA	NA	NA	2.43322	Geographical_distance
301	theoretical	HM	0.0118	0.016	0.0278	5.18	NA	NA	NA	4.28712	Human_modification_distance
301	theoretical	ClimPC1	0.1664	0.103	0.2694	50.21	NA	NA	NA	56.2087	PCTemp_distance
301	theoretical	ClimPC2	0.074	0.0449	0.1189	22.16	NA	NA	NA	13.5324	PCPrec_distance
301	theoretical	PD	0.0488	0.0435	0.0923	17.2	NA	NA	NA	20.2054	Native_flora_phylogenetic_distance
301	theoretical	Phy	-0.0141	0.0356	0.0215	4.01	NA	NA	NA	3.33304	Floristic_phylogenetic_dissimilarity
301	theoretical	Geo	0.0012	0.0054	0.0066	1.23	NA	NA	NA	2.43322	Geographical_distance
302	theoretical	HM	0.0056	0.0346	0.0402	6.16	NA	NA	NA	4.28712	Human_modification_distance
302	theoretical	ClimPC1	0.2083	0.148	0.3563	54.56	NA	NA	NA	56.2087	PCTemp_distance
302	theoretical	ClimPC2	0.0523	0.0883	0.1406	21.53	NA	NA	NA	13.5324	PCPrec_distance
302	theoretical	PD	0.0113	0.0804	0.0917	14.04	NA	NA	NA	20.2054	Native_flora_phylogenetic_distance
302	theoretical	Phy	-0.0047	0.024	0.0193	2.96	NA	NA	NA	3.33304	Floristic_phylogenetic_dissimilarity
302	theoretical	Geo	0.0015	0.0034	0.0049	0.75	NA	NA	NA	2.43322	Geographical_distance
303	theoretical	HM	0.0022	0.012	0.0142	2.04	NA	NA	NA	4.28712	Human_modification_distance
303	theoretical	ClimPC1	0.2819	0.1437	0.4256	61.04	NA	NA	NA	56.2087	PCTemp_distance
303	theoretical	ClimPC2	0.0481	0.0828	0.1309	18.78	NA	NA	NA	13.5324	PCPrec_distance
303	theoretical	PD	0.0236	0.0778	0.1014	14.54	NA	NA	NA	20.2054	Native_flora_phylogenetic_distance
303	theoretical	Phy	0.001	0.0147	0.0157	2.25	NA	NA	NA	3.33304	Floristic_phylogenetic_dissimilarity
303	theoretical	Geo	0.002	0.0074	0.0094	1.35	NA	NA	NA	2.43322	Geographical_distance
304	theoretical	HM	0.0068	0.0098	0.0166	2.21	NA	NA	NA	4.28712	Human_modification_distance
304	theoretical	ClimPC1	0.242	0.1878	0.4298	57.1	NA	NA	NA	56.2087	PCTemp_distance
304	theoretical	ClimPC2	0.0043	0.0207	0.025	3.32	NA	NA	NA	13.5324	PCPrec_distance
304	theoretical	PD	0.0844	0.1566	0.241	32.02	NA	NA	NA	20.2054	Native_flora_phylogenetic_distance
304	theoretical	Phy	-0.0039	0.0333	0.0294	3.91	NA	NA	NA	3.33304	Floristic_phylogenetic_dissimilarity
304	theoretical	Geo	0.0039	0.007	0.0109	1.45	NA	NA	NA	2.43322	Geographical_distance
305	theoretical	HM	0.0028	0.0226	0.0254	3.59	NA	NA	NA	4.28712	Human_modification_distance
305	theoretical	ClimPC1	0.3607	0.1235	0.4842	68.36	NA	NA	NA	56.2087	PCTemp_distance
305	theoretical	ClimPC2	0.03	0.0438	0.0738	10.42	NA	NA	NA	13.5324	PCPrec_distance
305	theoretical	PD	0.0397	0.0556	0.0953	13.45	NA	NA	NA	20.2054	Native_flora_phylogenetic_distance
305	theoretical	Phy	0.0061	0.0195	0.0256	3.61	NA	NA	NA	3.33304	Floristic_phylogenetic_dissimilarity
305	theoretical	Geo	0.0013	0.0027	0.004	0.56	NA	NA	NA	2.43322	Geographical_distance
306	theoretical	HM	0.0186	0.0194	0.038	5.68	NA	NA	NA	4.28712	Human_modification_distance
306	theoretical	ClimPC1	0.3016	0.1263	0.4279	64	NA	NA	NA	56.2087	PCTemp_distance
306	theoretical	ClimPC2	0.0173	0.0368	0.0541	8.09	NA	NA	NA	13.5324	PCPrec_distance
306	theoretical	PD	0.0292	0.0915	0.1207	18.05	NA	NA	NA	20.2054	Native_flora_phylogenetic_distance
306	theoretical	Phy	-0.0004	0.0179	0.0175	2.62	NA	NA	NA	3.33304	Floristic_phylogenetic_dissimilarity
306	theoretical	Geo	0.0103	0.0001	0.0104	1.56	NA	NA	NA	2.43322	Geographical_distance
307	theoretical	HM	0.0064	0.0251	0.0315	4.6	NA	NA	NA	4.28712	Human_modification_distance
307	theoretical	ClimPC1	0.2261	0.1606	0.3867	56.5	NA	NA	NA	56.2087	PCTemp_distance
307	theoretical	ClimPC2	0.0552	0.0798	0.135	19.73	NA	NA	NA	13.5324	PCPrec_distance
307	theoretical	PD	0.0129	0.0851	0.098	14.32	NA	NA	NA	20.2054	Native_flora_phylogenetic_distance
307	theoretical	Phy	-0.0095	0.0399	0.0304	4.44	NA	NA	NA	3.33304	Floristic_phylogenetic_dissimilarity
307	theoretical	Geo	-0.0005	0.0033	0.0028	0.41	NA	NA	NA	2.43322	Geographical_distance
308	theoretical	HM	0.0136	0.0209	0.0345	4.7	NA	NA	NA	4.28712	Human_modification_distance
308	theoretical	ClimPC1	0.2349	0.171	0.4059	55.34	NA	NA	NA	56.2087	PCTemp_distance
308	theoretical	ClimPC2	0.0161	0.0298	0.0459	6.26	NA	NA	NA	13.5324	PCPrec_distance
308	theoretical	PD	0.0779	0.1329	0.2108	28.74	NA	NA	NA	20.2054	Native_flora_phylogenetic_distance
308	theoretical	Phy	-0.0097	0.0297	0.02	2.73	NA	NA	NA	3.33304	Floristic_phylogenetic_dissimilarity
308	theoretical	Geo	0.0115	0.0049	0.0164	2.24	NA	NA	NA	2.43322	Geographical_distance
309	theoretical	HM	0.0063	0.0304	0.0367	6.24	NA	NA	NA	4.28712	Human_modification_distance
309	theoretical	ClimPC1	0.1653	0.1104	0.2757	46.9	NA	NA	NA	56.2087	PCTemp_distance
309	theoretical	ClimPC2	0.0489	0.0437	0.0926	15.75	NA	NA	NA	13.5324	PCPrec_distance
309	theoretical	PD	0.0437	0.0851	0.1288	21.91	NA	NA	NA	20.2054	Native_flora_phylogenetic_distance
309	theoretical	Phy	0.0013	0.0289	0.0302	5.14	NA	NA	NA	3.33304	Floristic_phylogenetic_dissimilarity
309	theoretical	Geo	0.0027	0.0212	0.0239	4.07	NA	NA	NA	2.43322	Geographical_distance
310	theoretical	HM	0.0253	0.0385	0.0638	10.37	NA	NA	NA	4.28712	Human_modification_distance
310	theoretical	ClimPC1	0.2102	0.1034	0.3136	50.98	NA	NA	NA	56.2087	PCTemp_distance
310	theoretical	ClimPC2	0.0395	0.0563	0.0958	15.57	NA	NA	NA	13.5324	PCPrec_distance
310	theoretical	PD	0.0355	0.0395	0.075	12.19	NA	NA	NA	20.2054	Native_flora_phylogenetic_distance
310	theoretical	Phy	0.0047	0.0352	0.0399	6.49	NA	NA	NA	3.33304	Floristic_phylogenetic_dissimilarity
310	theoretical	Geo	0.0034	0.0236	0.027	4.39	NA	NA	NA	2.43322	Geographical_distance
311	theoretical	HM	-0.0019	0.023	0.0211	2.87	NA	NA	NA	4.28712	Human_modification_distance
311	theoretical	ClimPC1	0.2099	0.1805	0.3904	53.09	NA	NA	NA	56.2087	PCTemp_distance
311	theoretical	ClimPC2	0.0576	0.1102	0.1678	22.82	NA	NA	NA	13.5324	PCPrec_distance
311	theoretical	PD	0.0076	0.1001	0.1077	14.65	NA	NA	NA	20.2054	Native_flora_phylogenetic_distance
311	theoretical	Phy	-0.0087	0.0493	0.0406	5.52	NA	NA	NA	3.33304	Floristic_phylogenetic_dissimilarity
311	theoretical	Geo	-0.0048	0.0126	0.0078	1.06	NA	NA	NA	2.43322	Geographical_distance
312	theoretical	HM	-0.0054	0.0398	0.0344	4.28	NA	NA	NA	4.28712	Human_modification_distance
312	theoretical	ClimPC1	0.2739	0.1867	0.4606	57.36	NA	NA	NA	56.2087	PCTemp_distance
312	theoretical	ClimPC2	0.0132	0.1015	0.1147	14.28	NA	NA	NA	13.5324	PCPrec_distance
312	theoretical	PD	0.0132	0.1469	0.1601	19.94	NA	NA	NA	20.2054	Native_flora_phylogenetic_distance
312	theoretical	Phy	0.0099	0.0094	0.0193	2.4	NA	NA	NA	3.33304	Floristic_phylogenetic_dissimilarity
312	theoretical	Geo	0.0121	0.0018	0.0139	1.73	NA	NA	NA	2.43322	Geographical_distance
313	theoretical	HM	0.0094	0.0441	0.0535	8.01	NA	NA	NA	4.28712	Human_modification_distance
313	theoretical	ClimPC1	0.1394	0.147	0.2864	42.89	NA	NA	NA	56.2087	PCTemp_distance
313	theoretical	ClimPC2	0.0521	0.1074	0.1595	23.88	NA	NA	NA	13.5324	PCPrec_distance
313	theoretical	PD	0.0272	0.1111	0.1383	20.71	NA	NA	NA	20.2054	Native_flora_phylogenetic_distance
313	theoretical	Phy	-0.0071	0.0295	0.0224	3.35	NA	NA	NA	3.33304	Floristic_phylogenetic_dissimilarity
313	theoretical	Geo	0.0048	0.0029	0.0077	1.15	NA	NA	NA	2.43322	Geographical_distance
314	theoretical	HM	0.0076	0.0237	0.0313	3.65	NA	NA	NA	4.28712	Human_modification_distance
314	theoretical	ClimPC1	0.326	0.1926	0.5186	60.53	NA	NA	NA	56.2087	PCTemp_distance
314	theoretical	ClimPC2	0.0165	0.0533	0.0698	8.15	NA	NA	NA	13.5324	PCPrec_distance
314	theoretical	PD	0.0411	0.1237	0.1648	19.24	NA	NA	NA	20.2054	Native_flora_phylogenetic_distance
314	theoretical	Phy	-0.0002	0.0285	0.0283	3.3	NA	NA	NA	3.33304	Floristic_phylogenetic_dissimilarity
314	theoretical	Geo	0.0052	0.0387	0.0439	5.12	NA	NA	NA	2.43322	Geographical_distance
315	theoretical	HM	0.0058	0.0237	0.0295	3.66	NA	NA	NA	4.28712	Human_modification_distance
315	theoretical	ClimPC1	0.3324	0.1726	0.505	62.69	NA	NA	NA	56.2087	PCTemp_distance
315	theoretical	ClimPC2	0.0358	0.1032	0.139	17.26	NA	NA	NA	13.5324	PCPrec_distance
315	theoretical	PD	0.0127	0.0722	0.0849	10.54	NA	NA	NA	20.2054	Native_flora_phylogenetic_distance
315	theoretical	Phy	0.0019	0.0373	0.0392	4.87	NA	NA	NA	3.33304	Floristic_phylogenetic_dissimilarity
315	theoretical	Geo	0.0007	0.0072	0.0079	0.98	NA	NA	NA	2.43322	Geographical_distance
316	theoretical	HM	0.0089	0.0292	0.0381	6.75	NA	NA	NA	4.28712	Human_modification_distance
316	theoretical	ClimPC1	0.1073	0.111	0.2183	38.65	NA	NA	NA	56.2087	PCTemp_distance
316	theoretical	ClimPC2	0.0482	0.0491	0.0973	17.23	NA	NA	NA	13.5324	PCPrec_distance
316	theoretical	PD	0.0809	0.0847	0.1656	29.32	NA	NA	NA	20.2054	Native_flora_phylogenetic_distance
316	theoretical	Phy	-0.0107	0.028	0.0173	3.06	NA	NA	NA	3.33304	Floristic_phylogenetic_dissimilarity
316	theoretical	Geo	0.0161	0.0121	0.0282	4.99	NA	NA	NA	2.43322	Geographical_distance
317	theoretical	HM	0.0018	0.0101	0.0119	1.58	NA	NA	NA	4.28712	Human_modification_distance
317	theoretical	ClimPC1	0.3085	0.1727	0.4812	64.09	NA	NA	NA	56.2087	PCTemp_distance
317	theoretical	ClimPC2	0.017	0.0334	0.0504	6.71	NA	NA	NA	13.5324	PCPrec_distance
317	theoretical	PD	0.0531	0.1036	0.1567	20.87	NA	NA	NA	20.2054	Native_flora_phylogenetic_distance
317	theoretical	Phy	-0.0026	0.0359	0.0333	4.44	NA	NA	NA	3.33304	Floristic_phylogenetic_dissimilarity
317	theoretical	Geo	0.0032	0.0141	0.0173	2.3	NA	NA	NA	2.43322	Geographical_distance
318	theoretical	HM	0.0077	0.0274	0.0351	4.79	NA	NA	NA	4.28712	Human_modification_distance
318	theoretical	ClimPC1	0.321	0.1357	0.4567	62.28	NA	NA	NA	56.2087	PCTemp_distance
318	theoretical	ClimPC2	0.0564	0.0984	0.1548	21.11	NA	NA	NA	13.5324	PCPrec_distance
318	theoretical	PD	0.0127	0.0497	0.0624	8.51	NA	NA	NA	20.2054	Native_flora_phylogenetic_distance
318	theoretical	Phy	0.0066	0.0022	0.0088	1.2	NA	NA	NA	3.33304	Floristic_phylogenetic_dissimilarity
318	theoretical	Geo	0.006	0.0095	0.0155	2.11	NA	NA	NA	2.43322	Geographical_distance
319	theoretical	HM	-0.002	0.0377	0.0357	4.71	NA	NA	NA	4.28712	Human_modification_distance
319	theoretical	ClimPC1	0.2877	0.1495	0.4372	57.65	NA	NA	NA	56.2087	PCTemp_distance
319	theoretical	ClimPC2	0.0437	0.0896	0.1333	17.58	NA	NA	NA	13.5324	PCPrec_distance
319	theoretical	PD	0.0246	0.0769	0.1015	13.38	NA	NA	NA	20.2054	Native_flora_phylogenetic_distance
319	theoretical	Phy	-0.0051	0.0322	0.0271	3.57	NA	NA	NA	3.33304	Floristic_phylogenetic_dissimilarity
319	theoretical	Geo	0.0127	0.0109	0.0236	3.11	NA	NA	NA	2.43322	Geographical_distance
320	theoretical	HM	0.012	0.0331	0.0451	6.28	NA	NA	NA	4.28712	Human_modification_distance
320	theoretical	ClimPC1	0.2251	0.1661	0.3912	54.44	NA	NA	NA	56.2087	PCTemp_distance
320	theoretical	ClimPC2	0.0099	0.0266	0.0365	5.08	NA	NA	NA	13.5324	PCPrec_distance
320	theoretical	PD	0.0699	0.1517	0.2216	30.84	NA	NA	NA	20.2054	Native_flora_phylogenetic_distance
320	theoretical	Phy	-0.0158	0.0301	0.0143	1.99	NA	NA	NA	3.33304	Floristic_phylogenetic_dissimilarity
320	theoretical	Geo	0.004	0.0059	0.0099	1.38	NA	NA	NA	2.43322	Geographical_distance
321	theoretical	HM	0.0056	0.0121	0.0177	3.29	NA	NA	NA	4.28712	Human_modification_distance
321	theoretical	ClimPC1	0.2183	0.0654	0.2837	52.7	NA	NA	NA	56.2087	PCTemp_distance
321	theoretical	ClimPC2	0.0616	0.0538	0.1154	21.44	NA	NA	NA	13.5324	PCPrec_distance
321	theoretical	PD	0.0543	0.0512	0.1055	19.6	NA	NA	NA	20.2054	Native_flora_phylogenetic_distance
321	theoretical	Phy	0.0109	-0.0028	0.0081	1.5	NA	NA	NA	3.33304	Floristic_phylogenetic_dissimilarity
321	theoretical	Geo	-0.0004	0.0083	0.0079	1.47	NA	NA	NA	2.43322	Geographical_distance
322	theoretical	HM	0.0076	0.0049	0.0125	1.66	NA	NA	NA	4.28712	Human_modification_distance
322	theoretical	ClimPC1	0.3673	0.129	0.4963	65.97	NA	NA	NA	56.2087	PCTemp_distance
322	theoretical	ClimPC2	0.0248	0.0424	0.0672	8.93	NA	NA	NA	13.5324	PCPrec_distance
322	theoretical	PD	0.0606	0.0946	0.1552	20.63	NA	NA	NA	20.2054	Native_flora_phylogenetic_distance
322	theoretical	Phy	0.0147	0.0004	0.0151	2.01	NA	NA	NA	3.33304	Floristic_phylogenetic_dissimilarity
322	theoretical	Geo	0.0047	0.0013	0.006	0.8	NA	NA	NA	2.43322	Geographical_distance
323	theoretical	HM	0.0152	0.0274	0.0426	6.64	NA	NA	NA	4.28712	Human_modification_distance
323	theoretical	ClimPC1	0.1896	0.1403	0.3299	51.43	NA	NA	NA	56.2087	PCTemp_distance
323	theoretical	ClimPC2	0.0124	0.0191	0.0315	4.91	NA	NA	NA	13.5324	PCPrec_distance
323	theoretical	PD	0.0829	0.1339	0.2168	33.8	NA	NA	NA	20.2054	Native_flora_phylogenetic_distance
323	theoretical	Phy	-0.0047	0.0143	0.0096	1.5	NA	NA	NA	3.33304	Floristic_phylogenetic_dissimilarity
323	theoretical	Geo	-0.001	0.0121	0.0111	1.73	NA	NA	NA	2.43322	Geographical_distance
324	theoretical	HM	-0.0015	0.0234	0.0219	2.88	NA	NA	NA	4.28712	Human_modification_distance
324	theoretical	ClimPC1	0.2384	0.1822	0.4206	55.34	NA	NA	NA	56.2087	PCTemp_distance
324	theoretical	ClimPC2	0.0222	0.0822	0.1044	13.74	NA	NA	NA	13.5324	PCPrec_distance
324	theoretical	PD	0.0405	0.1179	0.1584	20.84	NA	NA	NA	20.2054	Native_flora_phylogenetic_distance
324	theoretical	Phy	-0.0104	0.0499	0.0395	5.2	NA	NA	NA	3.33304	Floristic_phylogenetic_dissimilarity
324	theoretical	Geo	0.0016	0.0136	0.0152	2	NA	NA	NA	2.43322	Geographical_distance
325	theoretical	HM	0.0109	0.0055	0.0164	2.98	NA	NA	NA	4.28712	Human_modification_distance
325	theoretical	ClimPC1	0.1503	0.1001	0.2504	45.44	NA	NA	NA	56.2087	PCTemp_distance
325	theoretical	ClimPC2	0.0522	0.0394	0.0916	16.62	NA	NA	NA	13.5324	PCPrec_distance
325	theoretical	PD	0.0793	0.0807	0.16	29.04	NA	NA	NA	20.2054	Native_flora_phylogenetic_distance
325	theoretical	Phy	-0.0116	0.0245	0.0129	2.34	NA	NA	NA	3.33304	Floristic_phylogenetic_dissimilarity
325	theoretical	Geo	0.0078	0.0119	0.0197	3.58	NA	NA	NA	2.43322	Geographical_distance
326	theoretical	HM	0.0067	0.0281	0.0348	5.48	NA	NA	NA	4.28712	Human_modification_distance
326	theoretical	ClimPC1	0.3349	0.0771	0.412	64.89	NA	NA	NA	56.2087	PCTemp_distance
326	theoretical	ClimPC2	0.0289	0.0233	0.0522	8.22	NA	NA	NA	13.5324	PCPrec_distance
326	theoretical	PD	0.0422	0.0366	0.0788	12.41	NA	NA	NA	20.2054	Native_flora_phylogenetic_distance
326	theoretical	Phy	0.0197	0.0107	0.0304	4.79	NA	NA	NA	3.33304	Floristic_phylogenetic_dissimilarity
326	theoretical	Geo	0.0056	0.0211	0.0267	4.21	NA	NA	NA	2.43322	Geographical_distance
327	theoretical	HM	0.0004	0.0113	0.0117	1.44	NA	NA	NA	4.28712	Human_modification_distance
327	theoretical	ClimPC1	0.3536	0.1778	0.5314	65.53	NA	NA	NA	56.2087	PCTemp_distance
327	theoretical	ClimPC2	0.0206	0.051	0.0716	8.83	NA	NA	NA	13.5324	PCPrec_distance
327	theoretical	PD	0.0321	0.1114	0.1435	17.7	NA	NA	NA	20.2054	Native_flora_phylogenetic_distance
327	theoretical	Phy	-0.0001	0.0427	0.0426	5.25	NA	NA	NA	3.33304	Floristic_phylogenetic_dissimilarity
327	theoretical	Geo	-0.0006	0.0107	0.0101	1.25	NA	NA	NA	2.43322	Geographical_distance
328	theoretical	HM	0.0023	0.009	0.0113	1.49	NA	NA	NA	4.28712	Human_modification_distance
328	theoretical	ClimPC1	0.3529	0.1496	0.5025	66.23	NA	NA	NA	56.2087	PCTemp_distance
328	theoretical	ClimPC2	0.0296	0.0503	0.0799	10.53	NA	NA	NA	13.5324	PCPrec_distance
328	theoretical	PD	0.0396	0.1108	0.1504	19.82	NA	NA	NA	20.2054	Native_flora_phylogenetic_distance
328	theoretical	Phy	0.0015	0.0113	0.0128	1.69	NA	NA	NA	3.33304	Floristic_phylogenetic_dissimilarity
328	theoretical	Geo	-0.0005	0.0023	0.0018	0.24	NA	NA	NA	2.43322	Geographical_distance
329	theoretical	HM	0.0243	0.0246	0.0489	7.87	NA	NA	NA	4.28712	Human_modification_distance
329	theoretical	ClimPC1	0.2846	0.083	0.3676	59.17	NA	NA	NA	56.2087	PCTemp_distance
329	theoretical	ClimPC2	0.0099	0.0299	0.0398	6.41	NA	NA	NA	13.5324	PCPrec_distance
329	theoretical	PD	0.0543	0.0793	0.1336	21.5	NA	NA	NA	20.2054	Native_flora_phylogenetic_distance
329	theoretical	Phy	0.0176	0.0011	0.0187	3.01	NA	NA	NA	3.33304	Floristic_phylogenetic_dissimilarity
329	theoretical	Geo	-0.0008	0.0135	0.0127	2.04	NA	NA	NA	2.43322	Geographical_distance
330	theoretical	HM	0.0006	0.0263	0.0269	3.49	NA	NA	NA	4.28712	Human_modification_distance
330	theoretical	ClimPC1	0.2803	0.1691	0.4494	58.31	NA	NA	NA	56.2087	PCTemp_distance
330	theoretical	ClimPC2	0.0179	0.0571	0.075	9.73	NA	NA	NA	13.5324	PCPrec_distance
330	theoretical	PD	0.056	0.1437	0.1997	25.91	NA	NA	NA	20.2054	Native_flora_phylogenetic_distance
330	theoretical	Phy	0.0062	0.0059	0.0121	1.57	NA	NA	NA	3.33304	Floristic_phylogenetic_dissimilarity
330	theoretical	Geo	0.0084	-0.0008	0.0076	0.99	NA	NA	NA	2.43322	Geographical_distance
331	theoretical	HM	0.0153	0.0593	0.0746	9.95	NA	NA	NA	4.28712	Human_modification_distance
331	theoretical	ClimPC1	0.1593	0.1962	0.3555	47.43	NA	NA	NA	56.2087	PCTemp_distance
331	theoretical	ClimPC2	0.0155	0.0804	0.0959	12.8	NA	NA	NA	13.5324	PCPrec_distance
331	theoretical	PD	0.0253	0.1362	0.1615	21.55	NA	NA	NA	20.2054	Native_flora_phylogenetic_distance
331	theoretical	Phy	-0.0107	0.0342	0.0235	3.14	NA	NA	NA	3.33304	Floristic_phylogenetic_dissimilarity
331	theoretical	Geo	0.0099	0.0286	0.0385	5.14	NA	NA	NA	2.43322	Geographical_distance
332	theoretical	HM	0.0018	0.0299	0.0317	4.35	NA	NA	NA	4.28712	Human_modification_distance
332	theoretical	ClimPC1	0.1887	0.1649	0.3536	48.52	NA	NA	NA	56.2087	PCTemp_distance
332	theoretical	ClimPC2	0.0386	0.0973	0.1359	18.65	NA	NA	NA	13.5324	PCPrec_distance
332	theoretical	PD	0.0563	0.1291	0.1854	25.44	NA	NA	NA	20.2054	Native_flora_phylogenetic_distance
332	theoretical	Phy	0.0023	0.0047	0.007	0.96	NA	NA	NA	3.33304	Floristic_phylogenetic_dissimilarity
332	theoretical	Geo	0.0126	0.0025	0.0151	2.07	NA	NA	NA	2.43322	Geographical_distance
333	theoretical	HM	0.0112	0.0179	0.0291	4.41	NA	NA	NA	4.28712	Human_modification_distance
333	theoretical	ClimPC1	0.3139	0.0923	0.4062	61.62	NA	NA	NA	56.2087	PCTemp_distance
333	theoretical	ClimPC2	0.0339	0.0294	0.0633	9.6	NA	NA	NA	13.5324	PCPrec_distance
333	theoretical	PD	0.0583	0.0662	0.1245	18.89	NA	NA	NA	20.2054	Native_flora_phylogenetic_distance
333	theoretical	Phy	0.0192	0.0021	0.0213	3.23	NA	NA	NA	3.33304	Floristic_phylogenetic_dissimilarity
333	theoretical	Geo	0.0179	-0.0031	0.0148	2.25	NA	NA	NA	2.43322	Geographical_distance
334	theoretical	HM	0.0055	0.0279	0.0334	5.3	NA	NA	NA	4.28712	Human_modification_distance
[truncated: 3,995 more rows]

## Sheet: TableS1
Bioclimatic variables	Transformation function	D value of Kolmogorov-Smirnov test	Loadings.PCTemp	Loadings.PCPrec
Annual mean temperature	inverse log	0.09	0.3	-0.17
Annual precipitation	boxcox	0.02	0.21	0.3
Isothermality	boxcox	0.06	0.31	-0.05
Max temperature of warmest month	boxcox	0.05	0.2	-0.27
Mean diurnal range	boxcox	0.03	-0.01	-0.28
Mean temperature of coldest quarter	inverse log	0.08	0.33	-0.08
Mean temperature of driest quarter	inverse log	0.08	0.27	-0.16
Mean temperature of warmest quarter	inverse log	0.05	0.21	-0.27
Mean temperature of wettest quarter	inverse log	0.07	0.23	-0.17
Min temperature of coldest month	inverse log	0.07	0.33	-0.03
Precipitation of coldest quarter	boxcox	0.03	0.11	0.3
Precipitation of driest month	boxcox	0.1	0.04	0.35
Precipitation of driest quarter	boxcox	0.05	0.06	0.36
Precipitation of warmest quarter	sqrt	0.03	0.14	0.29
Precipitation of wettest month	boxcox	0.03	0.23	0.23
Precipitation of wettest quarter	boxcox	0.03	0.22	0.24
Precipitation seasonality	sqrt	0.03	0.05	-0.23
Temperature annual range	cube root	0.04	-0.31	-0.07
Temperature seasonality	boxcox	0.05	-0.32	-0.03
Eigenvalue			8.44	6.32
Proportion of variance			44.42	33.25
Cumulative proportion			44.42	77.67

## Sheet: TableS3
variable	type	Individual_mean	I.perc_mean	R2m_mean	R2c_mean	distance
Geo	delta	0.0028041	2.07408	NA	NA	Geographical_distance
Geo	theoretical	0.0168292	2.43322	NA	NA	Geographical_distance
Phy	delta	0.00221532	1.65797	NA	NA	Floristic_phylogenetic_dissimilarity
Phy	theoretical	0.0231616	3.33304	NA	NA	Floristic_phylogenetic_dissimilarity
PD	delta	0.0260604	18.8648	NA	NA	Native_flora_phylogenetic_distance
PD	theoretical	0.140983	20.2054	NA	NA	Native_flora_phylogenetic_distance
HM	delta	0.00422593	3.22814	NA	NA	Human_modification_distance
HM	theoretical	0.0295934	4.28712	NA	NA	Human_modification_distance
ClimPC2	delta	0.0141324	10.4647	NA	NA	PCPrec_distance
ClimPC2	theoretical	0.0939805	13.5324	NA	NA	PCPrec_distance
ClimPC1	delta	0.0922376	63.7099	NA	NA	PCTemp_distance
ClimPC1	theoretical	0.394477	56.2087	NA	NA	PCTemp_distance
model	delta	NA	NA	0.141676	0.156722	model
model	theoretical	NA	NA	0.699024	0.775336	model

## Sheet: FigS1
Region_id	log10.SR.natu	log10.SR.native
1	1.51851	2.56585
2	1.86332	3.62562
3	2.4216	3.1758
4	2.26951	2.39094
5	2.17026	3.50461
6	0.477121	2.91275
7	1.32222	2.80346
8	2.59988	3.21032
9	1.91908	3.29425
10	1.77815	3.22479
11	2.20952	3.04766
12	2.26482	3.21458
13	1.97772	3.42927
14	1.98677	2.43457
15	2.27416	3.26458
16	1.57978	3.18441
17	1.97313	3.44451
18	2.233	2.85794
19	1.80618	3.15503
20	2.25042	3.17406
21	1.89763	3.4603
22	2.26482	3.11992
23	2.32838	3.0976
24	2.09691	3.50065
25	2.09342	2.93852
26	1.81291	2.95617
27	2.04139	3.18327
28	1.92942	3.11893
29	1.94448	3.00475
30	2.11727	2.67943
31	2.07918	3.37328
32	2.47712	3.46165
33	1.94939	1.91908
34	2.0086	2.21219
35	1.66276	2.20412
36	1.57978	1.43136
37	2.17898	2.34044
38	2.29226	2.44248
39	1.14613	1.27875
40	0.60206	1.36173
41	1.43136	1.99123
42	0.69897	1.04139
43	1.04139	1.07918
44	1.69897	0.778151
45	1	1.27875
46	1	1.36173
47	1.34242	1.32222
48	1	1.23045
49	0.845098	1.4624
50	0.30103	0.90309
51	0.778151	1.14613
52	1.38021	1.72428
53	2.99695	3.33082
54	2.78176	3.27554
55	2.78176	3.22968
56	2.36173	2.32015
57	2.93902	3.42341
58	2.31387	2.989
59	2.66652	3.25503
60	2.58206	3.15412
61	2.74896	3.18156
62	2.67761	3.23045
63	2.26717	2.89042
64	2.76641	3.27508
65	2.65225	3.0667
66	2.6721	2.96661
67	2.59329	3.58365
68	1.27875	1.47712
69	1.41497	1.65321
70	2.33846	3.30707
71	2.59879	3.2383
72	2.83759	3.63839
73	2.75967	3.35641
74	1.88649	3.0461
75	1.85126	2.91803
76	2.5682	3.32139
77	2.38382	3.16137
78	2.26951	3.18724
79	2.9652	3.41212
80	2.74507	3.51162
81	2.70415	3.344
82	2.64836	3.36436
83	2.31597	3.13001
84	2.76641	3.30492
85	1.47712	1.5682
86	2.17319	2.8202
87	2.65321	3.17696
88	2.54283	3.07664
89	2.08279	2.94101
90	2.45179	2.93349
91	2.07555	3.01662
92	2.72099	3.13226
93	2.71517	2.99651
94	1.89209	2.71349
95	1.72428	2.97727
96	2.77379	3.1089
97	2.97589	3.04139
98	2.54407	2.88874
99	1.11394	1.23045
100	0.69897	1.11394
101	2.81425	3.35641
102	0.30103	1.70757
103	1	1.17609
104	2.7185	3.55763
105	2.20683	3.09795
106	2.02938	3.09132
107	2.35411	3.33041
108	1.30103	2.81224
109	2.25042	3.07408
110	2.57171	3.46449
111	1.716	3.0799
112	0.845098	2.76118
113	1.34242	2.88024
114	2.55267	3.41044
115	1.17609	2.92065
116	1.78533	2.41162
117	2.87622	3.49568
118	1.34242	2.93349
119	2.43775	3.44201
120	2.11727	3.24329
121	2.18469	3.21854
122	1.85733	2.62118
123	1.90849	2.94399
124	2.10037	3.13767
125	2.9345	3.37585
126	1.11394	2.55388
127	2.29447	3.03902
128	2.72346	3.18412
129	2.03743	3.17898
130	0.90309	1.30103
131	1.04139	1.14613
132	1.38021	1.85733
142	2.26245	3.37894
143	1.79239	3.40398
144	1.5563	2.58659
145	1.30103	2.67025
146	1.38021	2.70842
147	1.91381	3.05038
148	1.81291	3.56146
149	1.72428	3.15776
150	2	2.48572
151	2.34242	3.19811
152	1.61278	3.50092
153	1.75587	3.34341
154	2.0086	3.6468
155	2.19312	3.87616
156	1.14613	2.58771
157	1.30103	3.26458
158	1.30103	2.95521
159	2.0607	3.83181
160	1.63347	3.35411
161	1.32222	3.84609
162	1.9345	3.58917
163	1.94448	3.23855
164	2.09691	3.90009
165	1.77815	3.40415
166	2.37475	3.93425
167	2.14301	3.36229
168	2.15836	3.48473
169	2.17898	3.70783
170	0.30103	2.19866
171	2.11727	3.7286
172	2.02531	3.43297
173	2.3962	4.03096
174	2.14613	3.54245
175	2.0607	3.73767
176	2.07555	3.77772
177	2.25527	3.47567
178	2.02531	3.27784
179	2.38739	3.80339
180	2.3962	3.84535
181	1.74036	3.49721
182	1.77815	3.46642
183	2.34044	3.67733
184	2.37291	3.71734
185	1.89763	3.17696
186	2.52504	3.85582
187	1.74036	3.34301
188	1.14613	2.70757
189	1.6721	3.75694
190	1.14613	3.38846
191	2.52504	3.16879
192	2.96614	3.31218
193	2.12057	2.82543
194	2.53656	3.10312
195	2.71684	3.01452
196	2.5966	2.93146
197	2.76268	2.9952
198	2.04139	2.98046
199	1.23045	2.68574
200	2.99913	3.27531
201	2.55267	2.79029
202	2.87622	3.20683
203	2.549	3.05956
204	2.15229	2.98811
205	0.778151	1.51851
206	2.7574	3.51548
214	2.39967	3.31806
215	2.25768	3.02284
216	2.37658	3.40535
217	2.24797	3.3881
218	2.29885	3.31555
219	2.15229	3.34557
220	2.21219	3.26975
221	2.44248	3.19948
222	2.57749	3.3516
223	2.54283	3.55509
224	2.38202	3.4504
225	2.617	3.56984
226	2.48572	3.60304
227	2.37107	3.15806
228	2.33244	3.51983
229	2.40483	3.64058
230	2.44091	3.65021
231	2.66745	3.75884
232	2.60531	3.85437
233	2.51851	3.56891
235	2.42488	3.76849
236	2.63347	4.12662
237	2.45484	3.36977
238	2.31387	3.62961
239	2.19033	3.66876
240	2.0607	3.4901
241	1.95424	3.1934
242	2.5092	3.22324
243	2.20952	3.57089
244	2.2014	3.83001
245	1.43136	3.57473
246	1.79239	3.82892
247	1.98677	3.90439
248	1.72428	3.40192
249	1.96848	1.70757
250	2.10037	2
251	2.17609	2.05308
252	2.15836	1.91908
253	1.20412	1.49136
254	1.99123	1.96848
255	1.25527	1.38021
256	1.5563	1.50515
257	2.3075	2.20952
258	0.477121	1.44716
291	2.42325	3.88036
292	2.6561	3.72632
293	1.73239	2.72673
294	2.24055	2.27646
295	2.42488	3.17984
296	2.29447	3.37236
297	2.65031	3.55242
298	1.32222	2.10721
299	1.14613	2.95856
300	3.15168	3.20817
301	2.62531	3.51415
302	2.26951	2.38021
303	2.33646	2.49554
304	1	2.02938
305	0.778151	2.16137
306	2.06446	2.32838
307	0	1.74036
308	2.18752	2.44716
309	0.90309	2.14922
310	0.477121	2.02119
311	1.57978	2.37658
312	0	1.89209
313	1.47712	2.6981
314	0.30103	1.65321
315	2.11727	2.75282
316	2.20412	2.79169
317	2.60959	2.99564
318	2.17319	2.76268
319	2.25527	2.86273
320	2.4609	2.85854
321	2.63043	3.05269
322	2.33041	3.0461
323	2.18752	3.61679
324	2.05308	3.25261
325	0	1.8451
326	1.49136	2.233
327	1.5563	1.85733
328	1.23045	2.20952
329	1.36173	1
330	2.33244	2.74194
331	3.27416	2.86034
332	1	2.57054
333	1.85126	3.70321
334	1.17609	2.80209
335	2.11059	1.41497
337	2.25768	3.5339
338	1.32222	3.47276
341	1.04139	2.82086
342	2.07555	2.716
343	2.53782	3.68224
344	1.72428	2.55871
345	2.17319	3.79851
346	0	1.04139
347	2.67486	3.59417
348	2.10037	3.33806
349	2.38917	3.71958
350	1.25527	3.82007
351	1.4624	3.40841
352	2.52244	2.77159
353	2.80754	3.04297
354	1.74819	2.87332
355	2.10721	3.50024
374	1.70757	3.38632
375	0.60206	3.0249
376	1.85126	3.3955
377	0.90309	1.23045
378	0.69897	1.36173
379	0.60206	1.32222
380	2.50243	3.3166
381	0	3.76185
382	0	3.14489
383	1.04139	3.3962
384	1.57978	3.17609
385	1.23045	3.11926
386	1.63347	3.14706
387	2.57864	3.49638
388	2.39794	3.18837
389	2.67025	2.99607
390	1.95904	2.79796
391	2.7348	2.98543
392	1.99564	3.59118
393	2.13033	3.17143
394	2.11727	2.98272
395	2.2014	3.38703
396	2.27416	3.59999
397	2.47276	3.91934
398	2.38021	3.4777
399	2.19866	3.29885
400	2.33445	3.31218
401	2.15836	3.58172
402	2.35603	3.42226
403	2.20683	3.68341
404	2.43933	3.74966
405	2.52634	3.57054
406	2.59439	3.76515
407	2.46982	3.70706
408	2.49415	3.41363
409	2.22531	3.51282
410	2.33646	3.52556
411	2.45332	3.95694
412	2.35411	3.74028
413	2.38917	3.57657
414	2.10721	3.34439
415	2.30535	3.50772
416	2.43136	3.76953
417	1.64345	2.06446
418	2.31806	3.55727
419	2.1959	3.42341
420	2.34044	3.6026
421	2.10721	2.98453
422	2.49136	3.89724
423	2.11394	3.33526
424	2.19866	3.3731
425	1.25527	3.22866
426	1.41497	3.17406
427	2.07918	2.84696
428	1.38021	4.00462
429	1.69897	3.14457
430	1.79934	2.04922
431	1.47712	2.734
432	2.49276	3.05269
433	2.83378	2.82802
434	2.4624	2.11727
435	2.24551	3.83091
436	2.35603	3.56549
437	2.88423	3.48216
438	1.36173	2.73078
439	2.42325	2.13672
440	0.778151	3.72689
441	2.51455	2.15229
442	2.233	3.25575
443	2.91222	3.21906
444	1.23045	2.21748
445	2.1959	1.75587
446	1.32222	2.18752
447	2.60206	2.54033
448	2.16732	1.88649
449	3.17085	2.82995
450	3.11361	2.902
451	2.30535	2.5563
452	1.23045	4.26449
453	2.55388	3.95153
454	2.48287	3.36192
455	2.87679	3.35044
456	1.99123	3.28556
457	2.25768	2.06446
458	2.65418	2.23805
459	2.49415	2.17026
460	2.45788	2.02938
461	2.4624	2.21219
462	2.62014	2.17026
466	1.14613	2.26482
469	1.94939	2.5302
470	1.17609	1.91908
471	2.08991	2.41996
472	2.32838	3.51812
473	1.38021	2.79518
474	2.07188	3.14208
475	1.93952	3.14983
476	1.83885	3.31744
477	1.4624	3.25018
478	1.49136	3.62992
479	1.5563	1.23045
480	0.30103	1
481	1.07918	1.63347
482	1.27875	1.65321
483	0.69897	1.36173
484	2.38561	1.63347
485	1.89763	1.6902
486	1.47712	3.42797
487	1.4624	3.1089
488	2.59106	2.61172
489	1.79934	3.35238
490	1.97313	3.64503
491	2.18752	3.31069
492	2.34439	3.33566
493	2.95376	3.55775
494	2.45025	3.40019
495	0.477121	3.20844
496	2.38561	3.31785
497	1.17609	3.16643
498	2.26245	3.81637
499	2.18752	3.15137
500	1.75587	3.32325
501	1.91908	3.34772
502	2.85126	3.57473
503	2.52375	3.89878
504	2.35218	3.35257
505	2.59218	3.08386
506	2.99695	3.44607
507	2.79239	3.32408
508	2.79099	3.52388
509	3.19173	3.71792
510	2.72099	3.40637
511	2.96426	3.22891
512	2.72016	3.09587
513	2.78462	3.19257
514	3.11528	3.4609
515	2.90037	3.46389
516	2.74741	3.18893
517	2.76343	3.35736
518	2.92583	3.33122
519	2.84073	3.2878
520	1.04139	0.477121
521	2.69197	3.23729
522	2.84757	3.31069
523	2.89098	3.36192
524	3.06108	3.25744
525	2.97818	3.33163
526	2.84261	3.18099
527	2.94349	3.27138
528	2.72997	3.22246
529	2.89708	3.29842
530	2.85248	3.36736
531	2.73159	3.32325
532	2.97451	3.43281
533	2.49554	3.04766
534	2.6464	3.15655
535	2.77305	3.16227
536	1.43136	1.97772
537	3.00217	3.29754
538	2.68842	3.50826
539	2.61278	3.4368
540	3.1186	3.33885
541	2.95809	3.28353
542	2.70927	3.35044
543	3.0216	3.47857
544	3.05614	3.32118
545	2.77597	3.12189
546	2.88818	3.40654
547	2.5302	3.14551
548	2.80956	3.35353
549	2.96895	3.63819
550	2.76343	3.43917
551	2.95617	3.39463
552	2.83442	3.14983
553	2.98722	3.37125
554	2.83822	3.2388
555	2.81425	3.2335
556	2.59439	3.33325
557	0	2.26245
560	1.5563	3.60767
561	1.25527	1.716
562	1.76343	2.01703
563	1.20412	1.85733
564	1.66276	2.11394
565	2.26717	3.30942
566	2.24304	3.46449
567	2.01284	3.31197
568	1.94939	3.28959
569	2.03342	3.25792
570	0.90309	1.54407
571	1.14613	1.17609
572	0	0.778151
573	2.53148	2.86923
575	0.60206	2.5977
576	0	2.55509
577	1.5563	3.45924
578	1.66276	3.60217
579	1.74036	3.53224
580	1.88649	3.2388
581	1.41497	3.51001
582	1	3.88104
583	1.07918	3.78469
585	1.59106	3.90407
586	1.61278	3.48671
587	2.48996	3.78746
588	2.27184	3.7457
592	1.88649	3.64256
594	1.32222	3.26505
595	2.11059	3.24502
596	2.01284	3.06744
597	1.98227	3.13704
598	2.0569	2.98811
599	2.08991	3.27531
600	1.81954	3.13577
601	1.98677	3.01828
602	1.87506	2.95665
612	1.82607	2.97174
613	1.96379	3.05843
614	1.79239	2.8202
615	2.07188	3.03941
616	1.11394	2.49136
617	1.96848	2.95424
618	2.62118	3.25285
619	1.5563	2.89209
620	1.34242	2.78604
621	1.30103	3.04454
622	1.25527	3.00817
623	1.27875	2.94498
624	1.27875	2.76193
625	1.30103	2.83632
626	1.34242	2.82086
627	1.27875	2.87679
628	1.34242	2.87737
629	1.34242	3.0983
630	1.25527	2.45332
631	1.38021	3.03342
632	1.27875	2.76268
633	1.36173	2.80346
634	1.38021	3.22141
635	1.25527	3.11959
636	1.39794	3.28556
637	1.70757	3.26834
638	1.27875	2.95085
639	1.30103	2.97818
640	1.50515	3.14953
641	1.53148	3.26647
642	1.30103	2.98182
643	1.27875	2.86629
644	1.25527	2.86392
645	1.27875	2.96332
646	1.32222	2.99211
647	1.27875	2.74194
648	1.27875	2.98363
649	0.845098	2.87332
650	1.39794	3.13767
653	1.14613	2.85431
654	0.845098	2.81491
655	1.07918	2.78888
656	0.954243	2.95856
657	0.60206	2.69636
658	0.477121	2.64444
659	1.11394	2.993
660	0.60206	2.82866
661	0.954243	2.73078
662	1.68124	3.19507
663	1.61278	2.95036
664	1.51851	2.96848
665	1.34242	2.78462
666	2.18752	3.45071
667	2.15534	3.14737
668	2.07555	3.19728
669	2.14613	2.70157
670	2.25285	3.05077
671	2.17026	2.88593
672	2.53275	3.42341
673	2.0569	3.22583
674	2.41497	3.55279
675	2.16732	3.17955
676	2.43775	3.50079
677	2.1271	3.33965
678	2.13672	3.2383
679	2.19312	3.03383
680	2.19312	3.62685
681	2.12057	3.01326
682	2.22531	3.2188
712	2.22789	3.41363
713	2.21219	2.28103
714	2.07918	3.54667
715	1.94448	3.67321
716	2.00432	3.90222
717	2.79588	3.50393
718	1.07918	2.97497
720	2.4609	2.70842
722	2.55751	3.5945
723	2.25527	3.35984
724	3.22557	3.0249
726	2.1271	3.54419
727	2.51851	2.91434
728	1.90849	4.16349
729	2.1959	3.40329
730	2.70757	3.77714
731	2.45637	3.58557
734	2.37658	1.53148
735	0.60206	2.21484
737	1.20412	2.79934
738	1.78533	3.47465
740	1.34242	3.67191
741	1.36173	4.1617
742	2.20952	3.6826
743	1.88081	1.94939
744	2.90902	2.63949
745	3.16495	4.23679
746	1.63347	2.65896
747	2.15534	3.92132
748	3.1284	3.5605
749	2.12385	3.66332
750	0.477121	1.43136
752	2.26482	3.38686
753	2.47422	4.02657
754	1.82607	2.18469
755	1.04139	2.62634
756	1	4.11578
757	2.28103	3.26881
758	2.17026	3.21059
759	2.55388	2.83569
760	3.22505	3.80037
761	1.95424	3.38686
762	2.02119	3.76559
763	1.74036	3.29026
764	3.15442	3.75641
766	1.86332	3.55425
767	2.67302	4.00979
768	2.06819	3.12743
769	2.17026	3.58973
770	1.57978	2.54158
771	2.67852	2.9284
772	1.88081	2.69285
773	2.22789	3.62634
774	1.8451	3.14613
775	2.84198	3.63669
777	3.0187	3.36305
778	1.60206	3.17143
779	2.43616	4.30387
780	2.09691	3.47232
781	2.74896	3.76989
782	1.83251	3.14613
783	1.70757	3.65495

## Sheet: FigS2(1)
Region_id	SR.native	SR.natu	log10.SR.natu	log10.SR.native	Na	Natu
1	368	33	1.51851	2.56585	Native	NA
2	4223	73	1.86332	3.62562	NA	NA
3	1499	264	2.4216	3.1758	Native	NA
4	246	186	2.26951	2.39094	NA	Natu
5	3196	148	2.17026	3.50461	NA	Natu
6	818	3	0.477121	2.91275	NA	NA
7	636	21	1.32222	2.80346	NA	NA
8	1623	398	2.59988	3.21032	NA	Natu
9	1969	83	1.91908	3.29425	NA	Natu
10	1678	60	1.77815	3.22479	NA	Natu
11	1116	162	2.20952	3.04766	NA	NA
12	1639	184	2.26482	3.21458	NA	Natu
13	2687	95	1.97772	3.42927	NA	Natu
14	272	97	1.98677	2.43457	NA	Natu
15	1839	188	2.27416	3.26458	NA	Natu
16	1529	38	1.57978	3.18441	NA	Natu
17	2783	94	1.97313	3.44451	NA	Natu
18	721	171	2.233	2.85794	NA	NA
19	1429	64	1.80618	3.15503	NA	Natu
20	1493	178	2.25042	3.17406	NA	NA
21	2886	79	1.89763	3.4603	NA	Natu
22	1318	184	2.26482	3.11992	NA	NA
23	1252	213	2.32838	3.0976	NA	NA
24	3167	125	2.09691	3.50065	NA	Natu
25	868	124	2.09342	2.93852	NA	NA
26	904	65	1.81291	2.95617	NA	NA
27	1525	110	2.04139	3.18327	NA	Natu
28	1315	85	1.92942	3.11893	NA	NA
29	1011	88	1.94448	3.00475	NA	NA
30	478	131	2.11727	2.67943	NA	NA
31	2362	120	2.07918	3.37328	NA	Natu
32	2895	300	2.47712	3.46165	NA	NA
33	83	89	1.94939	1.91908	NA	Natu
34	163	102	2.0086	2.21219	NA	Natu
35	160	46	1.66276	2.20412	NA	NA
36	27	38	1.57978	1.43136	NA	Natu
37	219	151	2.17898	2.34044	NA	Natu
38	277	196	2.29226	2.44248	NA	Natu
39	19	14	1.14613	1.27875	NA	NA
40	23	4	0.60206	1.36173	NA	NA
41	98	27	1.43136	1.99123	NA	NA
42	11	5	0.69897	1.04139	NA	NA
43	12	11	1.04139	1.07918	NA	NA
44	6	50	1.69897	0.778151	NA	NA
45	19	10	1	1.27875	NA	NA
46	23	10	1	1.36173	NA	NA
47	21	22	1.34242	1.32222	NA	NA
48	17	10	1	1.23045	NA	NA
49	29	7	0.845098	1.4624	NA	NA
50	8	2	0.30103	0.90309	NA	NA
51	14	6	0.778151	1.14613	NA	NA
52	53	24	1.38021	1.72428	NA	NA
53	2142	993	2.99695	3.33082	NA	Natu
54	1886	605	2.78176	3.27554	NA	NA
55	1697	605	2.78176	3.22968	NA	Natu
56	209	230	2.36173	2.32015	NA	Natu
57	2651	869	2.93902	3.42341	NA	Natu
58	975	206	2.31387	2.989	NA	NA
59	1799	464	2.66652	3.25503	NA	Natu
60	1426	382	2.58206	3.15412	NA	Natu
61	1519	561	2.74896	3.18156	NA	Natu
62	1700	476	2.67761	3.23045	NA	Natu
63	777	185	2.26717	2.89042	NA	NA
64	1884	584	2.76641	3.27508	NA	Natu
65	1166	449	2.65225	3.0667	NA	Natu
66	926	470	2.6721	2.96661	NA	Natu
67	3834	392	2.59329	3.58365	NA	Natu
68	30	19	1.27875	1.47712	NA	NA
69	45	26	1.41497	1.65321	NA	NA
70	2028	218	2.33846	3.30707	NA	Natu
71	1731	397	2.59879	3.2383	NA	Natu
72	4349	688	2.83759	3.63839	NA	Natu
73	2272	575	2.75967	3.35641	NA	Natu
74	1112	77	1.88649	3.0461	NA	Natu
75	828	71	1.85126	2.91803	NA	NA
76	2096	370	2.5682	3.32139	NA	Natu
77	1450	242	2.38382	3.16137	NA	Natu
78	1539	186	2.26951	3.18724	NA	NA
79	2583	923	2.9652	3.41212	NA	Natu
80	3248	556	2.74507	3.51162	NA	Natu
81	2208	506	2.70415	3.344	NA	Natu
82	2314	445	2.64836	3.36436	NA	Natu
83	1349	207	2.31597	3.13001	NA	Natu
84	2018	584	2.76641	3.30492	NA	Natu
85	37	30	1.47712	1.5682	NA	NA
86	661	149	2.17319	2.8202	NA	NA
87	1503	450	2.65321	3.17696	NA	Natu
88	1193	349	2.54283	3.07664	NA	NA
89	873	121	2.08279	2.94101	NA	NA
90	858	283	2.45179	2.93349	NA	NA
91	1039	119	2.07555	3.01662	NA	NA
92	1356	526	2.72099	3.13226	NA	Natu
93	992	519	2.71517	2.99651	NA	Natu
94	517	78	1.89209	2.71349	NA	NA
95	949	53	1.72428	2.97727	NA	NA
96	1285	594	2.77379	3.1089	NA	Natu
97	1100	946	2.97589	3.04139	NA	Natu
98	774	350	2.54407	2.88874	NA	NA
99	17	13	1.11394	1.23045	NA	NA
100	13	5	0.69897	1.11394	NA	NA
101	2272	652	2.81425	3.35641	NA	Natu
102	51	2	0.30103	1.70757	NA	NA
103	15	10	1	1.17609	NA	NA
104	3611	523	2.7185	3.55763	NA	NA
105	1253	161	2.20683	3.09795	NA	Natu
106	1234	107	2.02938	3.09132	NA	NA
107	2140	226	2.35411	3.33041	NA	NA
108	649	20	1.30103	2.81224	NA	NA
109	1186	178	2.25042	3.07408	NA	Natu
110	2914	373	2.57171	3.46449	NA	NA
111	1202	52	1.716	3.0799	NA	NA
112	577	7	0.845098	2.76118	NA	NA
113	759	22	1.34242	2.88024	NA	NA
114	2573	357	2.55267	3.41044	NA	Natu
115	833	15	1.17609	2.92065	NA	NA
116	258	61	1.78533	2.41162	NA	NA
117	3131	752	2.87622	3.49568	NA	Natu
118	858	22	1.34242	2.93349	NA	NA
119	2767	274	2.43775	3.44201	NA	Natu
120	1751	131	2.11727	3.24329	NA	NA
121	1654	153	2.18469	3.21854	NA	Natu
122	418	72	1.85733	2.62118	NA	NA
123	879	81	1.90849	2.94399	NA	NA
124	1373	126	2.10037	3.13767	NA	NA
125	2376	860	2.9345	3.37585	NA	Natu
126	358	13	1.11394	2.55388	NA	NA
127	1094	197	2.29447	3.03902	NA	Natu
128	1528	529	2.72346	3.18412	NA	Natu
129	1510	109	2.03743	3.17898	NA	NA
130	20	8	0.90309	1.30103	NA	NA
131	14	11	1.04139	1.14613	NA	NA
132	72	24	1.38021	1.85733	NA	NA
142	2393	183	2.26245	3.37894	Native	NA
143	2535	62	1.79239	3.40398	Native	NA
144	386	36	1.5563	2.58659	Native	NA
145	468	20	1.30103	2.67025	NA	Natu
146	511	24	1.38021	2.70842	Native	NA
147	1123	82	1.91381	3.05038	Native	NA
148	3643	65	1.81291	3.56146	NA	NA
149	1438	53	1.72428	3.15776	NA	Natu
150	306	100	2	2.48572	NA	NA
151	1578	220	2.34242	3.19811	NA	NA
152	3169	41	1.61278	3.50092	NA	NA
153	2205	57	1.75587	3.34341	NA	NA
154	4434	102	2.0086	3.6468	NA	NA
155	7519	156	2.19312	3.87616	NA	NA
156	387	14	1.14613	2.58771	NA	NA
157	1839	20	1.30103	3.26458	NA	NA
158	902	20	1.30103	2.95521	NA	NA
159	6789	115	2.0607	3.83181	NA	NA
160	2260	43	1.63347	3.35411	NA	NA
161	7016	21	1.32222	3.84609	Native	NA
162	3883	86	1.9345	3.58917	NA	Natu
163	1732	88	1.94448	3.23855	NA	Natu
164	7945	125	2.09691	3.90009	NA	Natu
165	2536	60	1.77815	3.40415	NA	Natu
166	8595	237	2.37475	3.93425	NA	Natu
167	2303	139	2.14301	3.36229	NA	Natu
168	3053	144	2.15836	3.48473	NA	Natu
169	5103	151	2.17898	3.70783	NA	Natu
170	158	2	0.30103	2.19866	NA	NA
171	5353	131	2.11727	3.7286	NA	Natu
172	2710	106	2.02531	3.43297	NA	Natu
173	10739	249	2.3962	4.03096	NA	Natu
174	3487	140	2.14613	3.54245	NA	Natu
175	5466	115	2.0607	3.73767	NA	Natu
176	5994	119	2.07555	3.77772	NA	Natu
177	2990	180	2.25527	3.47567	NA	Natu
178	1896	106	2.02531	3.27784	NA	Natu
179	6359	244	2.38739	3.80339	NA	Natu
180	7004	249	2.3962	3.84535	NA	Natu
181	3142	55	1.74036	3.49721	NA	Natu
182	2927	60	1.77815	3.46642	NA	Natu
183	4757	219	2.34044	3.67733	NA	Natu
184	5216	236	2.37291	3.71734	NA	Natu
185	1503	79	1.89763	3.17696	NA	Natu
186	7175	335	2.52504	3.85582	NA	Natu
187	2203	55	1.74036	3.34301	NA	Natu
188	510	14	1.14613	2.70757	NA	NA
189	5714	47	1.6721	3.75694	Native	NA
190	2446	14	1.14613	3.38846	Native	NA
191	1475	335	2.52504	3.16879	NA	NA
192	2052	925	2.96614	3.31218	NA	NA
193	669	132	2.12057	2.82543	NA	NA
194	1268	344	2.53656	3.10312	NA	NA
195	1034	521	2.71684	3.01452	NA	NA
196	854	395	2.5966	2.93146	NA	NA
197	989	579	2.76268	2.9952	NA	NA
198	956	110	2.04139	2.98046	NA	NA
199	485	17	1.23045	2.68574	NA	NA
200	1885	998	2.99913	3.27531	NA	Natu
201	617	357	2.55267	2.79029	NA	NA
202	1610	752	2.87622	3.20683	NA	Natu
203	1147	354	2.549	3.05956	NA	NA
204	973	142	2.15229	2.98811	NA	NA
205	33	6	0.778151	1.51851	NA	NA
206	3277	572	2.7574	3.51548	NA	Natu
214	2080	251	2.39967	3.31806	Native	NA
215	1054	181	2.25768	3.02284	Native	NA
216	2543	238	2.37658	3.40535	Native	NA
217	2444	177	2.24797	3.3881	Native	NA
218	2068	199	2.29885	3.31555	Native	NA
219	2216	142	2.15229	3.34557	Native	NA
220	1861	163	2.21219	3.26975	Native	NA
221	1583	277	2.44248	3.19948	Native	NA
222	2247	378	2.57749	3.3516	Native	NA
223	3590	349	2.54283	3.55509	Native	NA
224	2821	241	2.38202	3.4504	Native	NA
225	3714	414	2.617	3.56984	Native	NA
226	4009	306	2.48572	3.60304	Native	NA
227	1439	235	2.37107	3.15806	Native	NA
228	3310	215	2.33244	3.51983	Native	NA
229	4371	254	2.40483	3.64058	Native	NA
230	4469	276	2.44091	3.65021	Native	NA
231	5739	465	2.66745	3.75884	Native	NA
232	7151	403	2.60531	3.85437	Native	NA
233	3706	330	2.51851	3.56891	Native	NA
235	5868	266	2.42488	3.76849	Native	NA
236	13385	430	2.63347	4.12662	Native	NA
237	2343	285	2.45484	3.36977	Native	NA
238	4262	206	2.31387	3.62961	Native	NA
239	4664	155	2.19033	3.66876	Native	NA
240	3091	115	2.0607	3.4901	NA	NA
241	1561	90	1.95424	3.1934	NA	NA
242	1672	323	2.5092	3.22324	Native	NA
243	3723	162	2.20952	3.57089	NA	NA
244	6761	159	2.2014	3.83001	Native	NA
245	3756	27	1.43136	3.57473	Native	NA
246	6744	62	1.79239	3.82892	Native	NA
247	8024	97	1.98677	3.90439	Native	NA
248	2523	53	1.72428	3.40192	Native	NA
249	51	93	1.96848	1.70757	NA	NA
250	100	126	2.10037	2	NA	Natu
251	113	150	2.17609	2.05308	NA	Natu
252	83	144	2.15836	1.91908	NA	Natu
253	31	16	1.20412	1.49136	NA	NA
254	93	98	1.99123	1.96848	NA	Natu
255	24	18	1.25527	1.38021	NA	Natu
256	32	36	1.5563	1.50515	NA	Natu
257	162	203	2.3075	2.20952	NA	Natu
258	28	3	0.477121	1.44716	NA	NA
291	7592	265	2.42325	3.88036	NA	Natu
292	5325	453	2.6561	3.72632	NA	Natu
293	533	54	1.73239	2.72673	Native	NA
294	189	174	2.24055	2.27646	NA	Natu
295	1513	266	2.42488	3.17984	NA	Natu
296	2357	197	2.29447	3.37236	NA	NA
297	3568	447	2.65031	3.55242	NA	NA
298	128	21	1.32222	2.10721	NA	NA
299	909	14	1.14613	2.95856	NA	NA
300	1615	1418	3.15168	3.20817	NA	Natu
301	3267	422	2.62531	3.51415	NA	Natu
302	240	186	2.26951	2.38021	NA	Natu
303	313	217	2.33646	2.49554	NA	Natu
304	107	10	1	2.02938	NA	Natu
305	145	6	0.778151	2.16137	NA	NA
306	213	116	2.06446	2.32838	NA	Natu
307	55	1	0	1.74036	NA	NA
308	280	154	2.18752	2.44716	NA	Natu
309	141	8	0.90309	2.14922	NA	NA
310	105	3	0.477121	2.02119	NA	NA
311	238	38	1.57978	2.37658	NA	Natu
312	78	1	0	1.89209	NA	NA
313	499	30	1.47712	2.6981	NA	NA
314	45	2	0.30103	1.65321	NA	NA
315	566	131	2.11727	2.75282	NA	NA
316	619	160	2.20412	2.79169	NA	Natu
317	990	407	2.60959	2.99564	NA	Natu
318	579	149	2.17319	2.76268	NA	NA
319	729	180	2.25527	2.86273	NA	Natu
320	722	289	2.4609	2.85854	NA	Natu
321	1129	427	2.63043	3.05269	NA	Natu
322	1112	214	2.33041	3.0461	NA	NA
323	4138	154	2.18752	3.61679	Native	NA
324	1789	113	2.05308	3.25261	NA	NA
325	70	1	0	1.8451	NA	NA
326	171	31	1.49136	2.233	NA	NA
327	72	36	1.5563	1.85733	NA	NA
328	162	17	1.23045	2.20952	NA	NA
329	10	23	1.36173	1	NA	NA
330	552	215	2.33244	2.74194	Native	NA
331	725	1880	3.27416	2.86034	NA	Natu
332	372	10	1	2.57054	NA	NA
333	5049	71	1.85126	3.70321	Native	NA
334	634	15	1.17609	2.80209	Native	NA
335	26	129	2.11059	1.41497	NA	Natu
337	3419	181	2.25768	3.5339	Native	NA
338	2970	21	1.32222	3.47276	Native	NA
341	662	11	1.04139	2.82086	NA	NA
342	520	119	2.07555	2.716	NA	NA
343	4811	345	2.53782	3.68224	NA	Natu
344	362	53	1.72428	2.55871	NA	NA
345	6288	149	2.17319	3.79851	NA	Natu
346	11	1	0	1.04139	NA	NA
347	3928	473	2.67486	3.59417	NA	Natu
348	2178	126	2.10037	3.33806	NA	Natu
349	5243	245	2.38917	3.71958	NA	Natu
350	6608	18	1.25527	3.82007	Native	NA
351	2561	29	1.4624	3.40841	Native	NA
352	591	333	2.52244	2.77159	NA	NA
353	1104	642	2.80754	3.04297	NA	NA
354	747	56	1.74819	2.87332	NA	NA
355	3164	128	2.10721	3.50024	NA	Natu
374	2434	51	1.70757	3.38632	NA	NA
375	1059	4	0.60206	3.0249	NA	NA
376	2486	71	1.85126	3.3955	Native	NA
377	17	8	0.90309	1.23045	NA	NA
378	23	5	0.69897	1.36173	NA	NA
379	21	4	0.60206	1.32222	NA	NA
380	2073	318	2.50243	3.3166	Native	NA
381	5779	1	0	3.76185	Native	NA
382	1396	1	0	3.14489	NA	NA
383	2490	11	1.04139	3.3962	Native	NA
384	1500	38	1.57978	3.17609	NA	NA
385	1316	17	1.23045	3.11926	Native	NA
386	1403	43	1.63347	3.14706	NA	NA
387	3136	379	2.57864	3.49638	Native	NA
388	1543	250	2.39794	3.18837	NA	NA
389	991	468	2.67025	2.99607	NA	Natu
390	628	91	1.95904	2.79796	NA	NA
391	967	543	2.7348	2.98543	NA	NA
392	3901	99	1.99564	3.59118	NA	NA
393	1484	135	2.13033	3.17143	NA	NA
394	961	131	2.11727	2.98272	NA	Natu
395	2438	159	2.2014	3.38703	NA	Natu
396	3981	188	2.27416	3.59999	NA	Natu
397	8305	297	2.47276	3.91934	NA	Natu
398	3004	240	2.38021	3.4777	NA	Natu
399	1990	158	2.19866	3.29885	NA	Natu
400	2052	216	2.33445	3.31218	NA	Natu
401	3817	144	2.15836	3.58172	NA	Natu
402	2644	227	2.35603	3.42226	NA	Natu
403	4824	161	2.20683	3.68341	NA	Natu
404	5619	275	2.43933	3.74966	NA	Natu
405	3720	336	2.52634	3.57054	NA	Natu
406	5823	393	2.59439	3.76515	NA	Natu
407	5094	295	2.46982	3.70706	NA	Natu
408	2592	312	2.49415	3.41363	NA	Natu
409	3257	168	2.22531	3.51282	NA	Natu
410	3354	217	2.33646	3.52556	NA	Natu
411	9056	284	2.45332	3.95694	NA	Natu
412	5499	226	2.35411	3.74028	Native	NA
413	3772	245	2.38917	3.57657	NA	Natu
414	2210	128	2.10721	3.34439	NA	Natu
415	3219	202	2.30535	3.50772	NA	Natu
416	5882	270	2.43136	3.76953	NA	Natu
417	116	44	1.64345	2.06446	NA	NA
418	3608	208	2.31806	3.55727	NA	Natu
419	2651	157	2.1959	3.42341	NA	Natu
420	4005	219	2.34044	3.6026	NA	Natu
421	965	128	2.10721	2.98453	NA	Natu
422	7893	310	2.49136	3.89724	NA	Natu
423	2164	130	2.11394	3.33526	NA	Natu
424	2361	158	2.19866	3.3731	NA	Natu
425	1693	18	1.25527	3.22866	NA	Natu
426	1493	26	1.41497	3.17406	Native	NA
427	703	120	2.07918	2.84696	NA	NA
428	10107	24	1.38021	4.00462	Native	NA
429	1395	50	1.69897	3.14457	NA	Natu
430	112	63	1.79934	2.04922	NA	NA
431	542	30	1.47712	2.734	NA	NA
432	1129	311	2.49276	3.05269	NA	NA
433	673	682	2.83378	2.82802	NA	Natu
434	131	290	2.4624	2.11727	NA	Natu
435	6775	176	2.24551	3.83091	Native	NA
436	3677	227	2.35603	3.56549	Native	NA
437	3035	766	2.88423	3.48216	NA	Natu
438	538	23	1.36173	2.73078	Native	NA
439	137	265	2.42325	2.13672	NA	Natu
440	5332	6	0.778151	3.72689	NA	NA
441	142	327	2.51455	2.15229	NA	Natu
442	1802	171	2.233	3.25575	NA	NA
443	1656	817	2.91222	3.21906	NA	NA
444	165	17	1.23045	2.21748	NA	NA
445	57	157	2.1959	1.75587	NA	Natu
446	154	21	1.32222	2.18752	NA	NA
447	347	400	2.60206	2.54033	NA	NA
448	77	147	2.16732	1.88649	NA	Natu
449	676	1482	3.17085	2.82995	NA	Natu
450	798	1299	3.11361	2.902	NA	Natu
451	360	202	2.30535	2.5563	NA	NA
452	18386	17	1.23045	4.26449	NA	NA
453	8944	358	2.55388	3.95153	Native	NA
454	2301	304	2.48287	3.36192	NA	NA
455	2241	753	2.87679	3.35044	NA	Natu
456	1930	98	1.99123	3.28556	Native	NA
457	116	181	2.25768	2.06446	NA	Natu
458	173	451	2.65418	2.23805	NA	Natu
459	148	312	2.49415	2.17026	NA	Natu
460	107	287	2.45788	2.02938	NA	Natu
461	163	290	2.4624	2.21219	NA	Natu
462	148	417	2.62014	2.17026	NA	Natu
466	184	14	1.14613	2.26482	NA	NA
469	339	89	1.94939	2.5302	NA	Natu
470	83	15	1.17609	1.91908	NA	NA
471	263	123	2.08991	2.41996	NA	NA
472	3297	213	2.32838	3.51812	NA	Natu
473	624	24	1.38021	2.79518	NA	NA
474	1387	118	2.07188	3.14208	NA	NA
475	1412	87	1.93952	3.14983	Native	NA
476	2077	69	1.83885	3.31744	Native	NA
477	1779	29	1.4624	3.25018	Native	NA
478	4265	31	1.49136	3.62992	Native	NA
479	17	36	1.5563	1.23045	NA	NA
480	10	2	0.30103	1	NA	NA
481	43	12	1.07918	1.63347	NA	NA
482	45	19	1.27875	1.65321	NA	NA
483	23	5	0.69897	1.36173	NA	NA
484	43	243	2.38561	1.63347	NA	Natu
485	49	79	1.89763	1.6902	NA	Natu
486	2679	30	1.47712	3.42797	Native	NA
487	1285	29	1.4624	3.1089	NA	NA
488	409	390	2.59106	2.61172	NA	NA
489	2251	63	1.79934	3.35238	NA	Natu
490	4416	94	1.97313	3.64503	NA	Natu
491	2045	154	2.18752	3.31069	NA	NA
492	2166	221	2.34439	3.33566	NA	Natu
493	3612	899	2.95376	3.55775	NA	Natu
494	2513	282	2.45025	3.40019	Native	NA
495	1616	3	0.477121	3.20844	NA	NA
496	2079	243	2.38561	3.31785	Native	NA
497	1467	15	1.17609	3.16643	Native	NA
498	6552	183	2.26245	3.81637	Native	NA
499	1417	154	2.18752	3.15137	Native	NA
500	2105	57	1.75587	3.32325	NA	Natu
501	2227	83	1.91908	3.34772	NA	Natu
502	3756	710	2.85126	3.57473	Native	NA
503	7921	334	2.52375	3.89878	Native	NA
504	2252	225	2.35218	3.35257	Native	NA
505	1213	391	2.59218	3.08386	NA	NA
506	2793	993	2.99695	3.44607	NA	Natu
507	2109	620	2.79239	3.32408	NA	Natu
508	3341	618	2.79099	3.52388	NA	Natu
509	5223	1555	3.19173	3.71792	NA	Natu
510	2549	526	2.72099	3.40637	NA	Natu
511	1694	921	2.96426	3.22891	NA	Natu
512	1247	525	2.72016	3.09587	NA	Natu
513	1558	609	2.78462	3.19257	NA	Natu
514	2890	1304	3.11528	3.4609	NA	Natu
515	2910	795	2.90037	3.46389	NA	Natu
516	1545	559	2.74741	3.18893	NA	Natu
517	2277	580	2.76343	3.35736	NA	NA
518	2144	843	2.92583	3.33122	NA	Natu
519	1940	693	2.84073	3.2878	NA	Natu
520	3	11	1.04139	0.477121	NA	NA
521	1727	492	2.69197	3.23729	NA	Natu
522	2045	704	2.84757	3.31069	NA	Natu
523	2301	778	2.89098	3.36192	NA	Natu
524	1809	1151	3.06108	3.25744	NA	Natu
525	2146	951	2.97818	3.33163	NA	Natu
526	1517	696	2.84261	3.18099	NA	Natu
527	1868	878	2.94349	3.27138	NA	Natu
528	1669	537	2.72997	3.22246	NA	Natu
529	1988	789	2.89708	3.29842	NA	Natu
530	2330	712	2.85248	3.36736	NA	Natu
531	2105	539	2.73159	3.32325	NA	Natu
532	2709	943	2.97451	3.43281	NA	Natu
533	1116	313	2.49554	3.04766	NA	Natu
534	1434	443	2.6464	3.15655	NA	Natu
535	1453	593	2.77305	3.16227	NA	Natu
536	95	27	1.43136	1.97772	NA	NA
537	1984	1005	3.00217	3.29754	NA	Natu
538	3223	488	2.68842	3.50826	NA	Natu
539	2734	410	2.61278	3.4368	NA	Natu
540	2182	1314	3.1186	3.33885	NA	Natu
541	1921	908	2.95809	3.28353	NA	Natu
542	2241	512	2.70927	3.35044	NA	Natu
543	3010	1051	3.0216	3.47857	NA	Natu
544	2095	1138	3.05614	3.32118	NA	Natu
545	1324	597	2.77597	3.12189	NA	Natu
546	2550	773	2.88818	3.40654	NA	Natu
547	1398	339	2.5302	3.14551	NA	Natu
548	2257	645	2.80956	3.35353	NA	Natu
549	4347	931	2.96895	3.63819	NA	Natu
550	2749	580	2.76343	3.43917	NA	Natu
551	2481	904	2.95617	3.39463	NA	Natu
552	1412	683	2.83442	3.14983	NA	Natu
553	2351	971	2.98722	3.37125	NA	NA
554	1733	689	2.83822	3.2388	NA	Natu
555	1712	652	2.81425	3.2335	NA	Natu
556	2154	393	2.59439	3.33325	NA	NA
557	183	1	0	2.26245	NA	NA
560	4052	36	1.5563	3.60767	Native	NA
561	52	18	1.25527	1.716	NA	Natu
562	104	58	1.76343	2.01703	NA	NA
563	72	16	1.20412	1.85733	NA	NA
564	130	46	1.66276	2.11394	NA	NA
565	2039	185	2.26717	3.30942	NA	NA
566	2914	175	2.24304	3.46449	NA	NA
567	2051	103	2.01284	3.31197	NA	NA
568	1948	89	1.94939	3.28959	NA	NA
569	1811	108	2.03342	3.25792	NA	NA
570	35	8	0.90309	1.54407	NA	NA
571	15	14	1.14613	1.17609	NA	NA
572	6	1	0	0.778151	NA	NA
573	740	340	2.53148	2.86923	NA	Natu
575	396	4	0.60206	2.5977	NA	NA
576	359	1	0	2.55509	NA	NA
577	2879	36	1.5563	3.45924	NA	NA
578	4001	46	1.66276	3.60217	Native	NA
579	3406	55	1.74036	3.53224	NA	Natu
580	1733	77	1.88649	3.2388	NA	NA
581	3236	26	1.41497	3.51001	NA	Natu
582	7604	10	1	3.88104	NA	NA
583	6091	12	1.07918	3.78469	NA	NA
585	8018	39	1.59106	3.90407	Native	NA
586	3067	41	1.61278	3.48671	NA	NA
587	6130	309	2.48996	3.78746	Native	NA
588	5568	187	2.27184	3.7457	Native	NA
592	4391	77	1.88649	3.64256	Native	NA
594	1841	21	1.32222	3.26505	NA	NA
595	1758	129	2.11059	3.24502	NA	Natu
596	1168	103	2.01284	3.06744	NA	Natu
597	1371	96	1.98227	3.13704	NA	NA
598	973	114	2.0569	2.98811	NA	NA
599	1885	123	2.08991	3.27531	NA	NA
600	1367	66	1.81954	3.13577	NA	NA
601	1043	97	1.98677	3.01828	NA	NA
602	905	75	1.87506	2.95665	NA	NA
612	937	67	1.82607	2.97174	NA	NA
613	1144	92	1.96379	3.05843	NA	NA
614	661	62	1.79239	2.8202	NA	NA
615	1095	118	2.07188	3.03941	NA	NA
616	310	13	1.11394	2.49136	NA	NA
617	900	93	1.96848	2.95424	NA	NA
618	1790	418	2.62118	3.25285	NA	NA
619	780	36	1.5563	2.89209	NA	NA
620	611	22	1.34242	2.78604	NA	NA
621	1108	20	1.30103	3.04454	NA	NA
622	1019	18	1.25527	3.00817	NA	NA
623	881	19	1.27875	2.94498	NA	NA
624	578	19	1.27875	2.76193	NA	NA
625	686	20	1.30103	2.83632	NA	NA
626	662	22	1.34242	2.82086	NA	NA
627	753	19	1.27875	2.87679	NA	NA
628	754	22	1.34242	2.87737	NA	NA
629	1254	22	1.34242	3.0983	NA	NA
630	284	18	1.25527	2.45332	NA	NA
631	1080	24	1.38021	3.03342	NA	NA
632	579	19	1.27875	2.76268	NA	NA
633	636	23	1.36173	2.80346	NA	NA
634	1665	24	1.38021	3.22141	NA	NA
635	1317	18	1.25527	3.11959	NA	NA
636	1930	25	1.39794	3.28556	NA	NA
637	1855	51	1.70757	3.26834	NA	NA
638	893	19	1.27875	2.95085	NA	NA
639	951	20	1.30103	2.97818	NA	NA
640	1411	32	1.50515	3.14953	NA	NA
641	1847	34	1.53148	3.26647	NA	NA
642	959	20	1.30103	2.98182	NA	NA
643	735	19	1.27875	2.86629	NA	NA
644	731	18	1.25527	2.86392	NA	NA
645	919	19	1.27875	2.96332	NA	NA
646	982	21	1.32222	2.99211	NA	NA
647	552	19	1.27875	2.74194	NA	NA
648	963	19	1.27875	2.98363	NA	NA
649	747	7	0.845098	2.87332	NA	NA
650	1373	25	1.39794	3.13767	NA	NA
653	715	14	1.14613	2.85431	NA	NA
654	653	7	0.845098	2.81491	NA	NA
655	615	12	1.07918	2.78888	NA	NA
656	909	9	0.954243	2.95856	NA	NA
657	497	4	0.60206	2.69636	NA	NA
658	441	3	0.477121	2.64444	NA	NA
659	984	13	1.11394	2.993	NA	NA
660	674	4	0.60206	2.82866	NA	NA
661	538	9	0.954243	2.73078	NA	NA
662	1567	48	1.68124	3.19507	NA	NA
663	892	41	1.61278	2.95036	NA	NA
664	930	33	1.51851	2.96848	NA	NA
665	609	22	1.34242	2.78462	NA	NA
666	2823	154	2.18752	3.45071	Native	NA
667	1404	143	2.15534	3.14737	Native	NA
668	1575	119	2.07555	3.19728	Native	NA
669	503	140	2.14613	2.70157	Native	NA
670	1124	179	2.25285	3.05077	Native	NA
671	769	148	2.17026	2.88593	Native	NA
672	2651	341	2.53275	3.42341	Native	NA
673	1682	114	2.0569	3.22583	Native	NA
674	3571	260	2.41497	3.55279	Native	NA
675	1512	147	2.16732	3.17955	Native	NA
676	3168	274	2.43775	3.50079	Native	NA
677	2186	134	2.1271	3.33965	Native	NA
678	1731	137	2.13672	3.2383	Native	NA
679	1081	156	2.19312	3.03383	Native	NA
680	4235	156	2.19312	3.62685	Native	NA
681	1031	132	2.12057	3.01326	Native	NA
682	1655	168	2.22531	3.2188	Native	NA
712	2592	169	2.22789	3.41363	NA	Natu
713	191	163	2.21219	2.28103	NA	NA
714	3521	120	2.07918	3.54667	NA	NA
715	4712	88	1.94448	3.67321	Native	NA
716	7984	101	2.00432	3.90222	NA	Natu
717	3191	625	2.79588	3.50393	NA	Natu
718	944	12	1.07918	2.97497	Native	NA
720	511	289	2.4609	2.70842	NA	Natu
722	3931	361	2.55751	3.5945	NA	Natu
723	2290	180	2.25527	3.35984	NA	Natu
724	1059	1681	3.22557	3.0249	NA	Natu
726	3501	134	2.1271	3.54419	Native	NA
727	821	330	2.51851	2.91434	NA	Natu
728	14571	81	1.90849	4.16349	NA	Natu
729	2531	157	2.1959	3.40329	NA	NA
730	5986	510	2.70757	3.77714	NA	Natu
731	3851	286	2.45637	3.58557	NA	Natu
734	34	238	2.37658	1.53148	NA	NA
735	164	4	0.60206	2.21484	NA	NA
737	630	16	1.20412	2.79934	NA	NA
738	2983	61	1.78533	3.47465	NA	Natu
740	4698	22	1.34242	3.67191	Native	NA
741	14511	23	1.36173	4.1617	Native	NA
742	4815	162	2.20952	3.6826	NA	Natu
743	89	76	1.88081	1.94939	NA	Natu
744	436	811	2.90902	2.63949	Native	NA
745	17250	1462	3.16495	4.23679	Native	NA
746	456	43	1.63347	2.65896	NA	NA
747	8343	143	2.15534	3.92132	NA	Natu
748	3635	1344	3.1284	3.5605	NA	Natu
749	4606	133	2.12385	3.66332	Native	NA
750	27	3	0.477121	1.43136	NA	NA
752	2437	184	2.26482	3.38686	NA	NA
753	10631	298	2.47422	4.02657	Native	NA
754	153	67	1.82607	2.18469	NA	NA
755	423	11	1.04139	2.62634	NA	NA
756	13055	10	1	4.11578	NA	NA
757	1857	191	2.28103	3.26881	NA	Natu
758	1624	148	2.17026	3.21059	NA	Natu
759	685	358	2.55388	2.83569	NA	NA
760	6315	1679	3.22505	3.80037	NA	Natu
761	2437	90	1.95424	3.38686	NA	Natu
762	5829	105	2.02119	3.76559	NA	Natu
763	1951	55	1.74036	3.29026	NA	NA
764	5707	1427	3.15442	3.75641	Native	NA
766	3583	73	1.86332	3.55425	NA	NA
767	10228	471	2.67302	4.00979	Native	NA
768	1341	117	2.06819	3.12743	NA	NA
769	3888	148	2.17026	3.58973	Native	NA
770	348	38	1.57978	2.54158	NA	NA
771	848	477	2.67852	2.9284	NA	NA
772	493	76	1.88081	2.69285	NA	NA
773	4230	169	2.22789	3.62634	NA	Natu
774	1400	70	1.8451	3.14613	NA	NA
775	4332	695	2.84198	3.63669	NA	Natu
777	2307	1044	3.0187	3.36305	NA	NA
778	1484	40	1.60206	3.17143	Native	NA
779	20131	273	2.43616	4.30387	NA	Natu
780	2967	125	2.09691	3.47232	NA	NA
781	5887	561	2.74896	3.76989	Native	NA
782	1400	68	1.83251	3.14613	Native	NA
783	4518	51	1.70757	3.65495	NA	Natu

## Sheet: FigS2(2)
species	Regions.native	Regions.natu
Abelia_chinensis	20	3
Abelia_uniflora	14	1
Abelmoschus_esculentus	32	50
Abelmoschus_ficulneus	32	9
Abelmoschus_manihot	59	11
Abelmoschus_moschatus	60	16
Abildgaardia_ovata	149	4
Abroma_augustum	23	1
Abrus_melanospermus	51	1
[truncated: 11,595 more rows]

## Sheet: FigS4(1)
x	predicted	std.error	conf.low	conf.high	group	distance
[truncated: 39,545 more rows]

[truncated: 10 more sheets: FigS4(2), FigS5(1), FigS5(2), FigS6, FigS7, FigS8, FigS9, FigS10, FigS11(1), FigS11(2)]
